# Supplementary material for: A Simple Method for Estimating Informative Node Age Priors for the Fossil Calibration of Molecular Divergence Time Analyses
Source: PLoS One. 2013 Jun 5;8(6):e66245. doi: 10.1371/journal.pone.0066245 (PMC3673923; doi:10.1371/journal.pone.0066245)
Supplement: Table S1 — The table shows a comprehensive listing of fossil echinoid genera used in our analysis. Fossil taxa are organized in groups representing the calibration node (i.e. clade) to which these fossil lineages are associated. (XLS) [file pone.0066245.s004.xls]

## Sheet: Root
Family	included genera	First occurrence	Last occurrence
Acrolusiidae	Acrolusia Lambert, 1920, p. 158 [13]	Neocomian	Neocomian
Collyritidae	Collyrites Desmoulins, 1853	Callovian	Oxfordian
	Cyclolampas Pomel, 1883	Oxfordian	Tithonian
	Cardiopelta Pomel, 1883	Oxfordian	Valanginian
	Proholaster Gauthier, 1896	Berriasian	Berriasian
	Cardiolampas Pomel, 1883	Tithonian	Tithonian
Disasteridae	Disaster Agassiz, 1835, p. 16	Callovian	Hauterivian
Pygorhytidae	Pygorhytis Pomel, 1883, p. 50	Toarcian	Callovian
	Orbigniana Ebray	Bajocian	Bajocian
	Pygomalus Pomel, 1883	Toarcian	Callovian
Stenonasteridae	Stenonaster Lambert, 1922, p. 114	Upper Cretaceous	Upper Cretaceous
Tithoniidae	Metaporinus Agassiz, 1844	Callovian	Valanginian
	Tithonia Pomel, 1883	Callovian	Berriasian
	Corytha Pomel, 1883	Berriasian	Albian
	Tetraromania Solovjev, 1971	Berriasian	Barremian
[Hyboclypids]	Hyboclypus L Agassiz, 1839, p. 75	Bajocian	Oxfordian
	Aulacopygus Pomel, 1883, p. 53	Aalenian	Bathonian
Desorellidae	Desorella Cotteau, 1855, p. 713	Oxfordian	Kimmeridgian
	Infraclypeus Gauthier, 1884, p. 24	Tithonian	Tithonian
	Grasia Michelin, 1854	Oxfordian	Oxfordian
Echinidae	Echinus Linné, 1758, p. 663	Upper Miocene	Recent
	Polyechinus Mortensen, 1942, p. 231	Recent	Recent
	Stirechinus Desor, 1856, p. 131	Upper Miocene	Recent
	Demechinus Mortensen, 1942, p. 231	Recent	Recent
	Gracilechinus Fell & Pawson, 1965	Upper Miocene	Recent
	Sterechinus Koehler, 1901, p. 8	Recent	Recent
Echinometridae	Echinometra Gray, 1825, p. 426	Lower Miocene	Recent
	Caenocentrotus Clark, 1912, p. 348	Recent	Recent
	Pachechinus A. Agassiz, 1872, p. 55	Recent	Recent
	Heliocidaris Agassiz & Desor, 11846, p. 371	Lower Miocene	Recent
	Heterocentrotus Brandt, 1835, p. 65	Miocene	Recent
	Zenocentrotus A/ H/ Clark, 1931, p. 5	Miocene	Recent
	Colobocentrotus Brandt, 1835	Recent	Recent
	Podophora L. Agassiz, 1840, p. 19	Recent	Recent
	Selenechinus De Meijere, 1903, p. 246	Recent	Recent
	Evechinus Verrill, 1871, p. 583	Pliocene	Recent
Parasaleniidae	Parasalenia A. Agassiz, 1863, p. 22	Lower Miocene	Recent
Parechinidae	Parechinus Mortensen, 1903	Pleistocene	Recent
	Psammechinus Agassiz & Desor, 1846, p. 368	Miocene	Recent
	Isechinus Lambert, 1903, p. 476	Miocene	Recent
	Paracentrotus Morensen, 1903, p. 124	Pleistocene	Recent
Strongylocentrotidae	Strongylocentrotus Brandt, 1835, p. 63	Lower Miocene	Recent
	Allocentrotus Mortensen, 1942, p. 232	Recent	Recent
	Loxechinus Desor, 1856, p. 136	Recent	Recent
	Hemicentrotus Mortensen, 1942, p. 231	Recent	Recent
	Pseudocentrotus Mortensen, 1903, p. 122	Recent	Recent
Toxopneustidae	Toxopneustes L. Agassiz, 1841, p. 7	Pliocene	Recent
	Schizechinus Pomel, 1869, p. 42	Lower Miocene	Pliocene
	Nudechinus Clark, 1912, p. 276	Recent	Recent
	Oligophyma Pomel, 1869, p. 43	Middle Miocene	Upper Miocene
	Lytechinus A. Agassiz, 1863, p. 24	Upper Oligocene	Recent
	Scoliechinus Arnold & Clark, 1927, p. 23	Middle Eocene	Middle Eocene
	Tripneustes L. Agassiz, 1841, p. 7	Lower Miocene	Recent
	Goniopneustes Duncan, 1889, p. 113	Recent	Recent
	Sphaerechinus Desor, 1856, p. 134	Pliocene	Recent
	Pseudoboletia Troschel, 1869, p. 96	Recent	Recent
	Gymnechinus Mortensen, 1903, p. 115	Recent	Recent
Temnopleuridae	Temnopleurus L. Agassiz, 1841, p. 7	Pliocene	Recent
	Coptechinus Cotteau, 1883, p. 27	Upper Miocene	Pliocene
	Paradoechinus Laube, 1869, p. 186	Upper Eocene	Lower Miocene
	Temnechinus Forbes, 1852, p. 5	Pliocene	Pliocene
	Temnotrema Agassiz, 1863, p. 358	Upper Eocene	Recent
	Erbechinus Jeannet, 1935, p. 558	Pliocene	Recent
	Opechinus desor, 1856, p. 107	Lower Eocene	Recent
	Microcyphus Agassiz, 1846, p. 358	Miocene	Recent
	Mespilia Desor, 1846, p. 357	Recent	Recent
	Salmaciella Mortensen, 1942, p. 226	Recent	Recent
	Amblypneustes Agassiz, 1841, p. 7	Recent	Recent
	Salmacis Agassiz, 1841, p. 8	Recent	Recent
	Holopneustes Agassiz, 1841, p. 9	Recent	Recent
Trigonocidaridae	Trigonocidaris Agassiz, 1869, p. 263	Recent	Recent
	Genocidaris Agassiz, 1869, p. 262	Lower Miocene	Recent
	Scolechinus Lambert & Thiery 1925, p. 570	Upper Oligocene	Upper Oligocene
	Goniosigma Fell, 1964, p. 201	Oligocene	Oligocene
	Javanechinus Jeannet, 1935, p. 49	Lower Miocene	Upper Miocene
	Leptopleurus Lambert & Thiery, 1911, p. 229	Miocene	Miocene
	Ortholophus Duncan, 1887, p. 414	Upper Oligocene	Lower Miocene
	Cryptechinus Philip, 1969, p. 236	Lower Miocene	Lower Miocene
	Asterechinus Mortensen, 1942, p. 288	Upper Eocene	Recent
	Prionechinus A Agassiz, 1879, p. 202	Recent	Recent
Zeuglopleuridae	Zeuglopleurus Gregory, 1889, p. 494	Cenomanian	Turonian
	Echinocyphus Cotteau, 1860	Upper Albian	Turonian
	Boletechinus Cooke, 1955, p. 93	Santonian	Maastrichtian
Glyphocyphidae	Glyphocyphus d'Archiac & Haime, 1853, p. 202	Lower Aptian	Turonian
	Arachnopleurus Duncan & Sladen, 1882, p. 42	Upper Paleocene	Middle Eocene
	Hemidiadema Agassiz, 1846, p. 351	Upper Albian	Cenomanian
	Echinopsis Agassiz, 1840, p. 18	Upper Paleocene	Middle Eocene
	Ambipleurus Lambert, 1932, p. 198	Upper Eocene	Upper Eocene
	Dictyopleurus Duncan & Sladen, 1882, p. 38	Upper Paleocene	Lower Eocene
	Rachiosoma Pomel, 1883, p. 91	Santonian	Santonian
	Rhabdopleurus Cotteau, 1893, p. 594	Middle Eocene	Middle Eocene
	Eurysalenia Kier, 1966, p. A63	Campanian	Maastrichtian
Camarodont? incertae	Porosoma Cotteau, 1856, p. 648	Middle Eocene	Lower Oligocene
	Pseudechinus Mortensen, 1903, p. 106	Upper Miocene	Recent
triplacidiids	Eurypneustes Duncan & Sladen, 1882, p. 45	Lower Eocene	Lower Eocene
	Triplacidia	Eocene	Eocene
	Gagaria Duncan, 1889, p. 91	Lower Eocene	Eocene
	Mistechinus de Loriol, 1897, p. 8	Eocene	Eocene
Apatopygidae	Apatopygus Hawkins, 1920, p. 393	Upper Paleocene	Recent
	Nucleopygus L. Agassiz, 1840, p. 16	Upper Albian	Maastrichtian
	Porterpygus Baker, 1983, p. 164	Lower Miocene	Recent
Archiaciidae	Archiacia L. Agassiz, in Agassiz & Desor, 1847, p. 159	Cenomanian	Cenomanian
[Claviasteridae]	Claviaster d'Orbigny, 1856, p. 281	Cenomanian	Turonian
Cassidulidae	Cassidulus Lamarck, 1801, p. 349	Upper Eocene	Recent
	Eurhodia Haime, 1853, p. 213	Lower Eocene	Middle Eocene
	Glossaster Lambert, 1918, p. 39	Lower Eocene	Middle Eocene
	Paralampas Duncan & Sladen, 1882, p. 72	Upper Paleocene	Upper Paleocene
	Rhyncholampas A. Agassiz, 1869, p. 270	Maastrichtian	Recent
Catopygids	Catopygus L. Agassiz, 1836, p. 185	Kimmeridgian	Maastrichtian
	Penesticta Pomel, 1883, p. 64	Cenomanian	Cenomanian
	Hemicara Schlueter, 1902, p. 332	Cenomanian	Cenomanian
Clypeidae	Clypeus Leske, 1778, p. 157	Bajocian	Oxfordian
	Cluniculus Pomel, 1883, p. 57	Oxfordian	Kimmeridgian
	Pseudosorella Etallon, 1859, p. 415	Bathonian	Oxfordian
Clypeolampadidae	Clypeolampas Pomel, 1869, p. 25	Campanian	Maastrichtian
	Hungaresia Szorenyi, 1955, p. 76	Coniacian	Maastrichtian
Echinolampadidae	Echinolampas Gray, 1825, p. 429	Middle Eocene	Recent
	Hypsoclypus Pomel,, 1869, p. 25	Middle Eocene	Recent
	Kephrenia Fourtau, 1909, p. 138	Lower Eocene	Lower Eocene
	Vologesia Cotteau & Gauthier, 1895	Maastrichtian	Maastrichtian
Faujasiidae	Faujasia d'Orbigny, 1856, p. 290	Campanian	Maastrichtian
	Zuffardia Checchia-Rispoli, 1917, p. 492	Maastrichtian	Maastrichtian
	Pygurostoma Cotteau & Gauthier, 1895	Campanian	Maastrichtian
	Domechinus Kier, 1962	Campanian	Maastrichtian
	Lefortia Cossman, 1901, p. 58	Maastrichtian	Maastrichtian
	Daradaster Tessier, 1952, p. 295	Middle Eocene	Middle Eocene
	Eurypetalum Kier, 1962, p. 140	Maastrichtian	Maastrichtian
[Stigmatopyginae]	Cardiopygus Aziz & Badve, 2001, p. 49	Maastrichtian	Maastrichtian
	Gongrochanus Kier, 1962, p. 131	Maastrichtian	Maastrichtian
	Tamililampus Aziz & Badve, 2001, p. 52	Maastrichtian	Maastrichtian
	Actapericulum Hom,es, 1995, p. 120	Lower Miocene	Lower Miocene
	Australanthus Bittner, 1892, p. 350	Upper Eocene	Upper Eocene
	Hardouinia Haime, 1853, p. 214	Turonian	Maastrichtian
	Petalobrissus Lambert, 1916, p. 82	Turonian	Maastrichtian
	Procassidulus Lambert, 1918, p. 33	Maastrichtian	Lower Paleocene
	Rhynchopygus d'Orbigny, 1856, p. 323	Maastrichtian	Upper Eocene
	Stigmatopygus d'Orbigny, 1856, p. 331	Campanian	Lower Oligocene
Galeropygidae	Galeropygus Cotteau, 1856, p.648	Toarcian	Bathonian
Neolampadidae	Neolampas A. Agassiz, 1869, p. 271	Recent	Recent
	Pisolampas Philip, 1963, p. 718	Lower Eocene	Upper Eocene
	Nannolampas Mortensen, 1948, p. 2	Recent	Recent
	Aphanophora de Meijere, 1902, p. 8	Upper Eocene	Recent
	Studeria Duncan, 1891, p. 185	Oligocene	Recent
[Pliolampadidae]	Pliolampas Pomel, 1888, p. 446	Eocene	Recent
	Oolopygus d'Orbigny, 1857, p. 454	Maastrichtian	Upper Paleocene
Nucleolitidae [Nucléolides]	Nucleolites Lamarck, 1801, p. 347	Bathonian	Cenomanian
	Phyllobrissus Cotteau, 1859, p. 81	Kimmeridgian	Aptian
	Clypeopygus d'Orbigny, 1856, p. 201	Valanginian	Hauterivian
	Crotoclypeus Pomel, 1883, p. 60	Bajocian	Oxfordian
	Bothryopneustes Fourtau, 1924, p. 27	Bathonian	Oxfordian
	Ochetus Pomel, 1883, p. 57	Upper Albian	Cenomanian
Plesiolampadidae	Plesiolampas Duncan & Sladen, 1882, p. 9	Upper Paleocene	Lower Eocene
	Oriolampas Munier-Chalmas, 1882, p. 369	Upper Paleocene	Upper Paleocene
	Eolampas Duncan & Sladen, 1882, p. 61	Lower Eocene	Upper Eocene
	Termieria Lambert, 1931, p. 30	Maastrichtian	Lower Paleocene
Pygaulidae	Pygaulus L. Agassiz in Agassiz & Desor, 1847, p. 158	Barremian	Barremian
	Pygopistes Pomel, 1883, p. 56	Cenomanian	Cenomanian
	Pygorhynchus L. Agassiz, 1839	Valanginian	Albian
	Echinogalerus Koenig, 1825, p. 171	Cenomanian	Maastrichtian
	Plagiochasma Pomel, 1883, p. 59	Valanginian	Upper Paleocene
Pygurids	Pygurus L. Agassiz, 1839, p. 68	Oxfordian	Cenomanian
	Pyguropsis de Loriol, 1902, p. 32	Cenomanian	Cenomanian
	Echinopygus d'Orbigny, 1836, p. 303	Valanginian	Cenomanian
	Astrolampas Pomel, 1883, p. 63	Bathonian	Cenomanian
Gitolampadidae	Arnaudaster Lambert, 1918, p. 32	Cenomanian	Maastrichtian
	Ilarionia Dames, 1878, p. 34	Eocene	Eocene
	Parapygus Pomel, 1883, p. 61	Turonian	Santonian
	Neocatopygus Duncan & Sladen, 1882, p. 76	Lower Eocene	Lower Eocene
	Gitolampas Gauthier, 1889, p. 98	Campanian	Middle Miocene
	Oligopodia Duncan, 1889, p. 176	Eocene	Recent
Cassiduloida incertae sedis	Anochanus Grube, 1869	Recent	Recent
	Heteronucleus Lambert, 1911	Senonian	Senonian
	Pseudonucleus Lambert, 1920	Campanian	Campanian
	Rostropygus Szorenyi, 1955	Santonian	Santonian
	Gentilia Lambert, 1918, p. 35	Cenomanian	Cenomanian
	Tropholampas Clark, 1923	Recent	Recent
Oligopygidae	Oligopygus de Loriol, 1888, p. 395	Middle Eocene	Upper Eocene
	Haimea Michelin, 1851, p. 92	Middle Eocene	Upper Eocene
Togocyamids	Togocyamus Oppenheim, 1915, p. 20	Upper Paleocene	Upper Paleocene
Conoclypidae	Conoclypeus Agassiz, 1839	Upper Paleocene	Middle Eocene
	Oviclypeus Dames, 1877	Eocene	Eocene
Scutellinoididae	Scutellinoides Durham, 1955, p. 128	Lower Miocene	Middle Miocene
	Philipaster Wang, 1994, p. 227	Upper Oligocene	Lower Miocene
	Willungaster Philip & Foster, 1971	Lower Miocene	Lower Miocene
	Prowillunaster Wang, 1994, p. 229	Upper Oligocene	Lower Miocene
Ammotrophinae	Ammotrophus H. L. Clark, 1928, p. 471	Pliocene	Recent
	Monostychia Laube, 1869, p. 118	Lower Miocene	Lower Miocene
Arachnoididae	Arachnoides Leske, 1778, p. 471	Pliocene	Recent
	Fellaster Durham, 1955, p. 125	Pliocene	Recent
Clypeasteridae	Clypeaster Lamarck, 1801, p. 341	Upper Eocene	Recent
Fossulasteridae	Fossulaster Lambert & Thiery, 1925, p. 577	Lower Miocene	Lower Miocene
Echinocyamidae	Echinocyamus van Phelsum, 1774, p. 131	Middle Eocene	Recent
	Mortonia Gray, 1851, p. 38	Recent	Recent
	Leniechinus	Middle Eocene	Middle Eocene
Fibulariidae	Fibularia Lamarck, 1816, p. 16	Middle Eocene	Recent
	Tridium Tandon & Srivastava, 1980, p. 1	Middle Eocene	Middle Eocene
	Lenicyamidia Brunnschweiler, 1962, p. 165	Lower Eocene	Lower Eocene
	Thagastea Pomel, 1888, p. 373	Eocene	Eocene
	Fibulariella Mortensen, 1948, p. 72	Middle Eocene	Recent
Laganidae	Laganum Link, 1807, p. 161	Pliocene	Recent
	Sismondia Desor, 1857, p. 225	Middle Eocene	Lower Miocene
	Hupea Pomel, 1883, p. 69	Pliocene	Recent
	Jacksonaster Lambert & Thiery, 1914, p. 313	Miocene	Recent
	Peronella Gray, 1855, p. 13	Miocene	Recent
	Rumphia Desor, 1858, p. 229	Upper Miocene	Recent
Neolaganidae	Neolaganum Durham, 1954, p. 680	Upper Eocene	Upper Eocene
	Weisbordella Durham, 1954, p. 682	Upper Eocene	Upper Eocene
	Pentedium Kier, 1967, p. 989	Middle Eocene	Middle Eocene
	Tetradiella Liao & Lin, 1981, p. 484	Pliocene	Pliocene
	Durhamella Kier, 1968, p. 23	Middle Eocene	Upper Eocene
	Wythella Durham, 1954, p. 682	Middle Eocene	Upper Oligocene
	Sanchezella Durham, 1954, p. 682	Upper Eocene	Upper Eocene
	Cubanaster Sanchez Roig, 1952, p. 3	Middle Eocene	Upper Eocene
Astriclypeidae	Astriclypeus Verrill, 1867, p. 311	Upper Oligocene	Recent
	Echinodiscus Leske, 1778, p. 195	Lower Miocene	Recent
	Amphiope L. Agassiz, 1840, p. 6	Upper Oligocene	Recent
Dendrasteridae	Dendraster L. Agassiz, in Agassiz & Desor, 1847, p. 135	Upper Miocene	Recent
Echinarachniidae	Echinarachnius Gray, 1825, p. 428	Middle Miocene	Recent
	Scutellaster Cragin, 1895, p. 90	Upper Miocene	Pleistocene
	Astrodapsis Conrad, 1856.p. 315	Miocene	Pliocene
	Pseudastrodapsis Durham, 1953, p. 121	Upper Miocene	Pliocene
	Vaquerosella Durham, 1955, p. 166	Lower Miocene	Middle Miocene
	Faassia Schmidt, 1971, p. 911	Upper Miocene	Upper Miocene
	Proescutella Pomel, 1883, p. 70	Middle Eocene	Middle Eocene
Eoscutellidae	Eoscutella Grant & Hertlein, 1938, p. 54	Middle Eocene	Upper Eocene
Mellitidae	Mellita Cotteau, 1866, p. 822 ?Agassiz 1841	Upper Miocene	Recent
	Leodia Gray, 1852, p. 36	Pliocene	Recent
	Mellitella Duncan, 1889, p. 169	Miocene	Recent
	Encope L. Agassiz, 1841, p. 45	Lower Miocene	Recent
Monophorasteridae	Monophoraster Lambert & Thiery, 1921, p. 324	Middle Miocene	Upper Miocene
	Amplaster Martinez, 1984, p. 506	Upper Oligocene	Upper Miocene
Protoscutellidae	Protoscutella Stefanini, 1924, p. 843	Middle Eocene	Upper Eocene
	Periarchus Conrad, 1866, p. 21	Upper Eocene	Upper Eocene
	Mortonella Pomel, 1883, p. 231	Upper Eocene	Upper Eocene
Rotulidae	Rotula Schumacher, 1817, p. 33	Recent	Recent
	Rotuloidea Etheridge, 1872, p. 98	Pliocene	Pliocene
	Heliophora L. Agassiz, 1840, p. 17	Pliocene	Recent
Scutasteridae	Scutaster Pack, 1909, p. 278	Middle Eocene	Middle Eocene
Scutellines stem group	Scutellina L. Agassiz, 1841, p. 98	Middle Eocene	Upper Eocene
	Eoscutum Lambert, 1914, p. 239	Lower Eocene	Middle Eocene
	Porpitella Pomel, 1883, p. 72	Middle Eocene	Middle Eocene
	Lenita Desor, 1968, p. 4	Middle Eocene	Middle Eocene
Abertellidae	Abertella Durham, 1953, p. 350	Lower Miocene	Middle Miocene
	Karlaster Marchesini Santos, 1958, p. 16	Lower Miocene	Lower Miocene
Scutellidae	Scutella Lamarck, 1816, p. 7	Upper Oligocene	Lower Miocene
	Parascutella Durham, 1953, p. 349	Lower Miocene	Middle Miocene
	Scutulum Tournouer, 1869	Upper Eocene	Lower Oligocene
	Scaphechinus A Agassiz, 1863, p. 359	Upper Miocene	Recent
	Samlandaster Lambert, 1914	Upper Eocene	Upper Eocene
	Reymondella Durham, 1955, p. 168	Upper Miocene	Pliocene
Scutellina incertae sedis	Iheringiella Berg, 1898, p. 437	Lower Miocene	Lower Miocene
Taiwanasteridae	Taiwanaster Wang, 1984, p. 134	Oligocene	Recent
	Marginoproctus Budin, 1980, p. 306	Recent	Recent
Conulidae	Conulus Leske, 1778, p. 161	Valanginian	Maastrichtian
	Globator Agassiz, 1840, p. 16	Hauterivian	Maastrichtian
	Conulopyrina Hawkins, 1921, p. 420	Aptian	Lower Albian
	Pygopyrina Pomel. 1883, p. 54	Oxfordian	Kimmeridgian
Echinoneidae [Échinonéides]	Echinoneus Leske, 1778, p. 173	Lower Miocene	Recent
	Amblypygus L. Agassiz, 1840, p.5	Eocene	Miocene
	Paramblypygus Tessier & Roman, 1973, p. 140	Upper Paleocene	Upper Paleocene
	Micropetalon Agassiz & Clark, 1907	Recent	Recent
	Duperieria Roman, 1968, p. 120	Middle Eocene	Middle Eocene
	Koehleraster Lambert & Thiery, 1921, p. 331	Upper Eocene	Recent
Galeritidae	Galerites Lamarck, 1801, p. 19	Santonian	Maastrichtian
	Rostrogalerus Lambert, 1911, p. 30	Upper Albian	Cenomanian
Neoglobatoridae	Adelopneustes Gauthier, 1889, p. 52 [Neoglobator Endelman, 1980, p. 96]	Maastrichtian	Lower Eocene
Anorthopygidae	Anorthopygus Cotteau, 1869, p. 648	Albian	Maastrichtian
	Pileus Desor, 1856, p. 167	Oxfordian	Oxfordian
Coenholectypinae	Coenholectypus Pomel, 1883, p. 75	Hauterivian	Maastrichtian
	Coptodiscus Cotteau & Gauthier, 1895, p. 108	Cenomanian	Campanian
	Lanieria Duncan, 1889, p. 158	Campanian	Maastrichtian
	Temnholectypus Lambert & Thiery, 1925, p. 576	Upper Albian	Maastrichtian
Discoidinae	Discoides Parkinson, 1811, p. 20	Aptian	Cenomanian
	Discholectypus Pomel., 1883, p. 75	Upper Albian	Upper Albian
	Camerogalerus Quenstedt, 1873, p. 411	Aptian	Maastrichtian
Holectypoidae	Holectypus Desor, 1842, p. 65	Pliensbachian	Kimmeridgian
	Philoectypus Vadet, 1997, p. 22	Toarcian	Callovian
	Menopygus	Pliensbachian	Bathonian
	Jesionechinus Vadet	Sinemurian	Sinermurian
Pygasteridae	Pygaster L. Agassiz, 1836, p. 185	Bajocian	Cenomanian
Calymnidae	Calymne Wyville Thomson, 1877, p. 397	Recent	Recent
	Sternopatagus de Meijere, 1902, p. 10	Upper Cretaceous	Recent
	Chelonechinus Bather, 1934, p. 860	Upper Miocene	Pliocene
	Pseudoffaster Lambert, 1924, p. 413	Campanian	Maas
Cardiasteridae	Cardiaster Forbes, 1850, p. 422	Turonian	Maastrichtian
	Protocardiaster Smith & Wright, 2003, p. 476	Cenomanian	Turonian
	Hagenowia Duncan, 1889, p. 210	Coniacian	Maastrichtian
	Infulaster Desor, 1858, p. 347	Turonian	Coniacian
[Cardiotaxinae]	Sternotaxis Lambert, 1893, p. 95 = [Cardiotaxis Lambert, 1917, p. 212 (22)]	Turonian	Maastrichtian
	Plesiocorys Pomel, 1883	Turonian	Santonian
Corystidae	Corystus Pomel, 1883, p. 61	Middle Eocene	Recent
	Cardabia Foster & Philip, 1978, p. 798	Paleocene	Paleocene
	Huttonechinus Foster & Philip, 1978	Lower Oligocene	Lower Oligocene
Echinocorythidae	Echinocorys Leske, 1778, p. 175	Turonian	Upper Paleocene
	Pseudananchys Pomel, 1883	Aptian	Cenomanian
Hemipneustidae	Hemipneustes L. Agassiz, 1836, p. 16	Campanian	Maastrichtian
	Medjesia Jeffery, 1997, p. 244	Campanian	Campanian
	Plesiohemipneustes Smith & Wright, 2003, p. 483	Upper Albian	Cenomanian
	Opisopneustes Gauthier, 1889, p. 2	Campanian-Maastrichtian	Campanian-Maastrichtian
	Toxopatagus Pomel, 1883, p. 30	Middle Miocene	Middle Miocene
Holasteridae	Holaster Agassiz, 1836, p. 183	Hauterivian	Cenomanian
	Offaster Desor, 1858, p. 333	Campanian	Maastrichtian
	Cibaster Pomel, 1883, p. 48	Santonian	Maastrichtian
	Messaoudia Lambert, 1917	Cenomanian	Cenomanian
	Scagliaster Munier-Chalmas, 1891, p. 11	Turonian	Upper Cretaceous
	Galeola Quenstedt, 1874, p. 595	Santonian	Campanian
	Crassiholaster Smith & Wright, 2003	Albian	Cenomanian
	Lampadocorys Pomel, 1883, p. 46	Cenomanian	Lower Paleocene
Incertae sedis	Pilematechinus A Agassiz, 1904	Recent	Recent
	Ganbirretia GAUTHIER, 1903, P. 19	Lower Paleocene	Lower Paleocene
Plexechinidae	Plexechinus A Agassiz, 1898, p. 78	Recent	Recent
Pourtalesiidae	Pourtalesia A. Agassiz 1869, p. 272	Middle Miocene	Recent
	Galeaster Seunes, 1889, p. 821	Maastrichtian	Upper Paleocene
	Echinocrepis A Agassiz, 1879, p. 206	Recent	Recent
	Spatagocystis A Agassiz, 1879, p. 206	Recent	Recent
	Cystocrepis Mortensen, 1907, p. 84	Recent	Recent
	Echinosigra Mortensen, 1907, p. 82	Recent	Recent
	CeratophysaPomel, 1883, p. 40	Recent	Recent
	Helgocystis Mortensen, 1907, p. 82	Recent	Recent
	Solenocystis Mironov, 2008, p. 13	Recent	Recent
Pseudholasterinae	Pseudholaster Pomel, 1883, p. 45	Valanginian	Paleocene
	Eoholaster Solovjev, 1989, p. 150	Berriasian	Berriasian
	Taphraster Pomel, 1883, p. 46	Hauterivian	Hauterivian
	Giraliaster Foster & Philip, 1978, p. 804	Maastrichtian	Upper Oligocene
Stegasteridae	Stegaster Pomel, 1883, p. 48	Upper Cretaceous	Upper Cretaceous
	Jeronia Seunes, 1888, p. 809	Lower Paleocene	Lower Paleocene
	Guettaria Gauthier, 1888, p. 532	Campanian	Maastrichtian
	Lampadaster Cotteau, 1889, p. 313	Campanian-Maastrichtian	Campanian-Maastrichtian
	Tholaster Seunes, 1891, p. 23	Maastrichtian	Maastrichtian
	Entomaster Gauthier, 1888, p. 532	Campanian	Campanian
	Seunaster Lambert, 1912, p. 385	Maastrichtian	Maastrichtian
Urechinidae	Urechinus A. Agassiz, 1879, p. 207	Recent	Recent
	Cystechinus A Agassiz, 1879, p. 207	Recent	Recent
	Antrechinus Mooi & David, 1996, p. 946	Recent	Recent
(Carnarechininae)	Carnarechinus Mironov, 1978, p. 209	Recent	Recent
Urechinina incertae sedis	Basseaster Lambert, 1936, p. 23	Maastrichtian	Lower Paleocene
Aeropsidae [Aeropidae]	Aeropsis Mortensen, 1907, p. 90	Recent	Recent
	Sphenaster Jeffery, 1999, p. 131	Lower Paleocene	Lower Paleocene
Antillasterinae	Antillaster Lambert, 1909, p. 168	Middle Eocene	Middle Miocene
	Moronaster Sanchez Roig, 1952, p. 13	Eocene	Eocene
Asterostomatidae	Asterostoma Agassiz, in Agassiz & Desor 1847, p. 168	Eocene	Eocene
	Stomaporus Cotteau, 1888, p. 977	Eocene	Eocene
Brissidae [Brissina]	Brissus Gray, 1825, p. 431	Middle Eocene	Recent
	Anabrissus Mortensen, 1950, p. 161	Recent	Recent
	Taimanawa Henderson & Fell, 1969, p. 3	Oligocene	Recent
	Schizobrissus Pomel, 1869, p. 13	Eocene	Upper Miocene
	Idiobryssus Clark, 1939, p. 173	Recent	Recent
	Metalia Gray, 1855, p. 51	Miocene	Recent
	Rhynobrissus Agassiz, 1872, p. 58	Recent	Recent
	Rhabdobrissus Cotteau, 1889, p. 281	Upper Miocene	Recent
	Meoma Gray, 1851, p. 131	Middle Eocene	Recent
	Plagiobrissus Pomel, 1883, p. 29	Upper Eocene	Recent
	Anametalia Mortensen, 1950, p. 161	Recent	Recent
	Neopneustes Duncan, 1889, p. 258	Recent	Recent
	Peraspatangus Philip & Foster, 1971, p. 689	Lower Miocene	Middle Miocene
Brissopsidae	Brissopsis L. Agassiz, in Agassiz & Desor, 1847, p. 14	Upper Eocene	Recent
	Kleinia Gray, 1851, p. 133	Lower Oligocene	Recent
Corasterinae	Coraster Cotteau, 1886, p. 69	Campanian	Upper Paleocene
	Lambertiaster Gauthier, 1892, p. 28	Campanian-Maastrichtian	Maastrichtian
	Cordastrum Nisiyama, 1968, p. 175	Upper Cretaceous	Upper Cretaceous
	Cottreaucorys Lambert, 1920, p. 26	Coniacian	Lower Paleocene
	Physaster Pomel, 1883	Cenomanian	Cenomanian
	Homoeaster Pomel, 1883, p. 44	Coniacian	Lower Paleocene
	Orthaster Moskvin, 1982, p. 103	Campanian	Upper Paleocene
Cyclasterinae	Cyclaster Cotteau, 1856, p. 345	Maastrichtian	Recent
	Isaster Desor, 1858, p. 359	Maastrichtian	Paleocene
	Isopatagus Mortensen, 1948, p. 113	Recent	Recent
Echinocardiidae	Echinocardium Gray, 1825, p. 430	Lower Miocene	Recent
Enichasterinae	Enichaster de Loriol 1882, p. 30	Oligocene	Oligocene
Eupatangidae [Brissoidesinae]	Eupatagus Agassiz, in Agassiz & Desor 1847, p. 9	Lower Eocene	Recent
Eurypataginae	Eurypatagus Mortensen, 1948, p. 133	Recent	Recent
	Platybrissus Grube, 1865, p. 61	Miocene	Recent
	Elipneustes Koehler, 1914, p. 213	Recent	Recent
	Linopneustes Agassiz, 1881, p. 167	Recent	Recent
	Paramaretia Mortensen, 1950, p. 160	Recent	Recent
Hemiasteridae	Hemiaster Desor, in Agassiz & Desor, 1847, p. 16	Albian	Maastrichtian
	Leymeriaster Lambert & Thiery, 1924, p. 500	Cenomanian	Maastrichtian
	Palhemiaster Lambert, 1916, p. 159	Aptian	Upper Albian
	Jordaniaster Neumann, 1999, p. 176	Cenomanian	Cenomanian
	Heterolampas Cotteau, 1862	Campanian	Campanian
	Mecaster Pomel, 1883, p. 42	Cenomanian	Maastrichtian
	Kupeia McKnight, 1974, p. 37	Recent	Recent
	Bolbaster Pomel, 1869, p. 15	Turonian	Upper Miocene
	Proraster Lambert, 1895, p. 256	Campanian	Maastrichtian
	Holanthus Lambert & Thiery, 1924, p. 505	Maastrichtian	Recent
	Leiostomaster Lambert, 1920, p. 20	Campanian	Recent
Loveniidae	Lovenia Desor, 1847, p. 10	Upper Oligocene	Recent
	Laevipatagus Noetling, 1885, p. 211	Upper Eocene	Upper Eocene
	Gualtieria Desor, 1847, p. 10	Middle Eocene	Lower Oligocene
	Pseudolovenia Agassiz & Clark, 1907, p. 255	Recent	Recent
	Hemipatagus Desor, 1858, p. 416	Middle Eocene	Lower Miocene
	Semipetalon Szorenyi, 1963, p. 193	Upper Eocene	Upper Eocene
	Atelospatangus Kocj, 1885, p. 115	Middle Eocene	Upper Eocene
[Breyninae]	Breynia Desor, in Agassiz & Desor 1847, p. 12	Oligocene	Recent
Macropneustidae	Macropneustes Agassiz, in Agassiz & Desor, 1847, p. 8	Middle Eocene	Miocene
	Archaechinus Kier, 1957, p. 891	Lower Eocene	Lower Eocene
	Argopatagus Agassiz, 1879, p. 209	Recent	Recent
	Hypsopatagus Pomel, 1883, p. 31	Upper Eocene	Oligocene
[Megapneustinae]	Megapneustes Gauthier, 1899, p. 678	Lower Eocene	Oligocene
	Trachypatagus Pomel, 1869	Upper Eocene	Pliocene
	Pharaonaster Lambert, 1920, p. 26	Lower Eocene	Lower Eocene
Maretiidae	Maretia Gray, 1855, p. 48	Middle Eocene	Recent
	Mariania Airaghi, 1901, p. 211	Lower Miocene	Lower Miocene
	Pycnolampas Agassiz & Clark, 1907	Recent	Recent
	Gymnopatagus Doderlein, 1901, p. 22	Recent	Recent
	Mazettia Lambert & Thiery, 1915, p. 192	Middle Miocene	Upper Miocene
	Spatagobrissus Clark, 1923, p. 402	Middle Miocene	Recent
	Granobrissoides Lambert, 1920, p. 26	Upper Oligocene	Recent
	Homolampas Agassiz, 1874, p. 137	Recent	Recent
	Hemimaretia Mortensen, 1950, p. 160	Recent	Recent
	Nacospatangus A Agassiz, 1873	Recent	Recent
Micrasteridae	Micraster L. Agassiz, 1836, p. 184	Turonian	Lower Paleocene
	Diplodetus Schlueter, 1900, p. 364	Campanian	Lower Paleocene
	Plesiaster Pomel, 1883, p. 42	Santonian	Lower Paleocene
	Gibbaster Gauthier, 1887, p. 381	Turonian	Campanian
	Pseudogibbaster Moskvin, 1983, p. 111	Lower Paleocene	Upper Paleocene
	Habanaster Lambert, 1924, p. 11	Upper Eocene	Upper Eocene
	Turanglaster Solovjev & Melikov, 1963, p. 44	Campanian	Campanian
	Epiaster d'Orbigny, 1853, p. 186	Barremian	Cenomanian
	Sogdiaster Egorov, 1972, p. 59	Senonian	Senonian
Ovulasteridae	Ovulaster Cotteaum 1884, p. 38	Senonian	Lower Paleocene
Palaeostomatidae	Palaeostoma Loven, in Agassiz, 1872, p. 147	Eocene	Recent
	Sarsiaster Mortensen, 1950, p. 155	Recent	Recent
	Ditremaster Munier-Chalmas 1885, p. 1076	Lower Eocene	Pliocene
	Trachyaster Pomel, 1869, p. 473	Pliocene	Pliocene
Palaeotropidae	Palaeotropus Loven, 1874, p. 17	Recent	Recent
	Paleotrema Koehler, 1914, p. 45	Recent	Recent
	Scrippsechinus Allison, Durham & Mintz, 1967, p. 16	Recent	Recent
	Palaeobrissus A Agassiz, 1883, p. 56	Middle Miocene	Recent
Paleopneustidae	Paleopneustes A. Agassiz, 1873, p. 223	Miocene	Recent
	Plesiozonus De Meijere, 1902, p. 12	Recent	Recent
Periasteridae	Periaster d'Orbigny, 1853, p. 269	Cenomanian	Cenomanian
Pericosmidae	Pericosmus Agassiz, in Agassiz & Desor, 1847 p. 19	Lower Eocene	Recent
	Faorina Gray, 1851, p. 132	Recent	Recent
Plesiasteridae	Plesiaster Pomel, 1883, p. 42	Santonian	Paleocene
Prenasteridae	Prenaster Desor, 1853, p. 279	Lower Eocene	Recent
	Tripylus Philippi, 1845, p. 344	Paleocene	Recent
	Holcopneustes Cotteau, 1889, p. 33	Maastrichtian	Oligocene
	Anisaster Pomel, 1886, p. 612	Upper Eocene	Lower Miocene
	Agassizia Valenciennes, 1847	Middle Eocene	Recent
	Peribrissus Pomel, 1869, p. 13	Lower Miocene	Middle Miocene
	Antiquobrissus Szorenyi, 1955, p. 126	Upper Cretaceous	Upper Cretaceous
Schizasteridae	Schizaster L. Agassiz, 1836, p. 185	Lower Eocene	Recent
	Hemifaorina Jeannet & Martin, 1937, p. 289	Upper Miocene	Upper Miocene
	Opissaster Pomel, 1883, p. 37	Lower Eocene	Pliocene
	Ova Gray, 1825, p. 431	Eocene	Recent
	Caribbaster Kier, 1984, p. 67	Middle Eocene	Upper Eocene
	Protenaster Pomel, 1883, p. 36	Upper Eocene	Recent
	Diploporaster Mortensen, 1950, p. 160	Upper Eocene	Recent
	Schizopneustes Thiery, 1907, p. 64	Lower Paleocene	Lower Paleocene
	Gregoryaster Lambert, 1907, p. 59	Maastrichtian	Lower Miocene
	Abatus Troschel, 1851, p. 72	Lower Eocene	Recent
	Tripylaster Mortensen, 1907, p. 122	Recent	Recent
	Aceste Thomas, 1877, p. 376	Recent	Recent
	Moiropsis A Agassiz, 1881, p. 205	Miocene	Recent
	Moira A Agassiz, 1872, p. 146	Miocene	Recent
	Aguayoaster Sanchez Roig, 1952, p. 10	Middle Eocene	Upper Eocene
	Hypselaster Clark, 1917, p. 185	Eocene	Recent
[Brisasterinae]	Brisaster Gray, 1855, p. 61	Maastrichtian	Recent
	Linthia Desor, 1853, p. 278	Campanian	Pliocene
Somaliasteridae	Somaliaster Hawkins, 1935, p. 53	Campanian-Maastrichtian	Campanian-Maastrichtian
	Iraniaster Cotteau & Gauthier, 1895, p. 26	Campanian-Maastrichtian	Campanian-Maastrichtian
	Brightonia Kier, 1957, p. 871	Upper Paleocene	Upper Paleocene
	Leviechinus Kier, 1957, p. 873	Upper Paleocene	Upper Paleocene
Spatangidae	Spatangus Gray, 1825, p. 430	Lower Oligocene	Recent
	Plethotaenia Clark, 1917, p. 233	Recent	Recent
	Granopatagus Lambert, 1915, p. 193	Eocene	Recent
Toxasteridae	Toxaster Agassiz, 1840, p. 25	Valanginian	Aptian
	Washitaster Lambert, 1927, p. 271	Albian	Albian
	Miotoxaster Pomel, 1883, p. 44	Hauterivian	Albian
	Pliotoxaster Fourtau, 1907, p. 140	Aptian	Cenomanian
	Macraster Roemer, 1888, p. 191	Albian	Turonian
	Niponaster Lambert, 1920, p. 168	Senonian	Maastrichtian
	Aphelaster Lambert, 1920, p. 9	Berriasian	Hauterivian
	Somalechinus Chechia-Rispoli, 1945, p. 85	Cenomanian	Cenomanian
Paleopneustina Incertae sedis B	Heterobrissus Manzoni & Mazzetti, 1877, p. 354	Oligocene	Recent
	Pygospatangus Cotteau, 1888, p. 977	Eocene	Eocene
	Genopatagus A Agassiz, 1879, p. 210	Recent	Recent
	Megapetalus Clark, 1929, p. 257	Upper Miocene	Pliocene
	Brachysternaster Larrain, 1985, p. 121	Recent	Recent
	Amphipneustes Koehler, 1900, p. 817	Recent	Recent
Paleopneustina Incertae sedis A	Hemigymnia Arnaud, 1898, p. 118	Lower Paleocene	Upper Paleocene
	Schizocosmus Markov, 1990, p. 54	Recent	Recent
	Eopericosmus Markov & Solovjev, 2001, p. 16	Paleocene	Oligocene
	Polydesmaster Lambert, 1920, p. 16	Cenomanian	Turonian
Incertae sedis	Adetaster Lambert, 1895, p. 1895	Eocene	Eocene
	Cheopsia, Fourtau, 1909, p. 149	Eocene	Eocene
	Mauritanaster Lambert, 1920	Lower Eocene	Lower Eocene
Unifasciidae	Unifascia Cooke, 1959, p. 79	Middle Eocene	Middle Eocene
Acropeltinae	Acropeltis Agassiz, in Agassiz & Desor, 1846, p. 340	Callovian	Tithonian
	Goniopygus Agassiz, 1838, p. 19	Tithonian	Lower Paleocene
	Mimiosalenia Smith, 1995, p. 147	Maastrichtian	Maastrichtian
[Glyphopneustidae]	Glyphopneustes Pomel, 1869, p. 40	Cenomanian	Maastrichtian
Arbaciidae	Arbacia Gray, 1835, p. 58	Miocene	Recent
	Arbaciella Mortensen, 1910, p. 327	Lower Paleocene	Recent
	Podocidaris Agassiz, 1869, p. 258	Upper Eocene	Recent
	Dialithocidaris Agassiz, 1898, p. 75	Recent	Recent
	Habrocidaris Agassiz & Clark, 1906, p. 234	Recent	Recent
	Pygmaeocidaris Doderlein, 1905, p. 621	Recent	Recent
	Codiopsis Agassiz, 1846	Barremian	Lower Paleocene
	Coelopleurus Agassiz	Middle Eocene	Recent
	Tetrapygus Agassiz, 1841, p. 7	Recent	Recent
	Arbia Cooke, 1948, p. 606	Upper Oligocene	Lower Miocene
	Baueria Noetling, 1885, p. 184	Lower Paleocene	Eocene
	Noetlingaster Verdenburg, 1911	Maastrichtian	Maastrichtian
Glypticidae	Glypticus L.Agassiz, 1840, p. 13	Callovian	Kimmeridgian
	Atopechinus Thiery, 1928, p. 100	Toarcian	Bathonian
	Pleiocyphus Pomel, 1883, p. 82	Oxfordian	Oxfordian
	Pleurodiadema de Loriol, 1870, p. 196	Bathonian	Kimmeridgian
	Acrosaster Lambert, 1910, p. 30	Callovian	Callovian
	Brochechinus Lambert & Thiery, 1908, p. 21	Oxfordian	Kimmeridgian
Orthopsidae	Orthopsis Cotteau, 1864, p. 550	Bathonian	Maastrichtian
	Pseudorthopsis Sanchez Roig, 1949, p. 37	Maastrichtian	Maastrichtian
Circopeltinae	Circopeltis Pomel, 1883, p. 253	Turonian	Campanian
Diplopodiidae	Diplopodia McCoy, 1848, p. 412	Pliensbachian	Oxfordian
	Strictotiara Lambert & Thiery, 1925, p. 564	Aptian	Cenomanian
	Tetragramma Agassiz, 1838, p. 4	Oxfordian	Turonian
	Tiaromma Pomel, 1883, p. 105	Albian	Cenomanian
Emiratiidae [Emiratidae]	Emiratia [Emiratus] Ali, 1990, p. 103	Albian	Cenomanian
	Colpotiara Pomel, 1883, p. 105	Oxfordian	Oxfordian
	Polydiadema Lambert, 1888, p. 13	Toarcian	Cenomanian
	Loriola Neumayr, 1881, p. 105	Neocomian	Albian
	Polydiadema'	Barremian	Cenomanian
	Allomma Pomel, 1883, p. 105	Lower Albian	Cenomanian
Phymosomatidae	Phymosoma Haime, 1853, p. 197	Callovian	Lower Paleocene
	Kachchhia Srivastava, Gupta & Jauhri, 2008, p. 107	Middle Eocene	Middle Eocene
	Gauthieria Lambert, 1888, p. 7	Cenomanian	Maastrichtian
	Nardinechinus Lambert, 1933, p. 30	Upper Eocene	Upper Eocene
	Actinophyma Cotteau & Gauthier, 1895, p. 96	Campanian	Maastrichtian
	Acanthechinus Duncan & Sladen, 1882, p. 34	Upper Paleocene	Upper Eocene
	Cosmocyphus Pomel, 1883, p. 91	Campanian	Lower Paleocene
	Diplotagma Schlueter, 1870, p. 63	Upper Cretaceous	Upper Cretaceous
	Pliocyphosoma Pomel, 1883, p. 90	Santonian	Campanian
	Trochalosoma Lambert, 1897, p. 5151	Maastrichtian	Upper Paleocene
Phymosomatids incertae sedis	Winkleria Engel, 1964, p. 207	Maastrichtian	Maastrichtian
	Plistophyma Peron & Gauthier, 1881, p. 177	Campanian	Maastrichtian
	Gomphechinus Pomel, 1883, p. 90	Campanian	Maastrichtian
Stomopneustidae	Stomopneustes Agassiz, 1841, p. 7	Recent	Recent
	Circopeltis Pomel, 1883, p. 253	Turonian	Coniacian
	Phymotaxis Lambert & Thiery, 1914, p. 253	Bathonian	Maastrichtian
	Phymechinus Desor, 1856, p. 133	Bajocian	Maastrichtian
	Triadechinus Arnold & Clark, 1927	Middle Eocene	Middle Eocene
Glyptocidaridae	Glyptocidaris Agassiz, 1853, p. 356	Eocene	Recent
Hemicidaridae	Hemicidaris Agassiz, 1838, p. 3	Toarcian	Valanginian
	Gymnocidaris Agassiz, 1838, p. 3	Oxfordian	Valanginian
	Hemitiaris Pomel, 1883, p. 96	Callovian	Kimmeridgian
	Sphaerotiaris Lambert & Thiery, 1914, p. 274	Oxfordian	Oxfordian
Pseudocidaridae	Pseudocidaris Pomel, 1883, p. 95 (? Pseudocidaris Etallon, 1859)	Pliensbachian	Aptian
	Plesiocidaris Pomel, 1883, p. 95	Kimmeridgian	Kimmeridgian
	Cidaropsis Cotteau, 1863, p. 374	Bathonian	Callovian
Pseudodiadematidae	Pseudodiadema McCoy, 1848, p. 412	Oxfordian	Aptian
	Acrocidaris Agassiz, 1840, p. 52	Bathonian	Valanginian
	Hessotiara Pomel, 1883, p. 97	Bathonian	Oxfordian
	Stereopyga Pomel, 1883, p. 102	Rhaetian	Toarcian
Stomechinidae	Stomechinus Desor, 1856, p. 124	Pliensbachian	Aptian
	Tiarechinopsis Lambert, 1936, p. 120	Bajocian	Bajocian
	Echinotiara Pomel, 1883, p. 83	Toarcian	Maastrichtian
	Thierychinus Lambert, 1914, p. 244	Bajocian	Bajocian
	Polycyphus Desor	Bathonian	Callovian
	Magnosia Michelin, 1853, p. 34	Bajocian	Aptian
	Eucosmechinus Lambert & Thiery, 1914, p. 270	Oxfordian	Valanginian
	Diplechinus Lambert, 1931, p. 15	Pliensbachian	Pliensbachian
	Baronechinus Vadet, 2005, p. 29	Pliensbachian	Pliensbachian
	Codechinus Desor, 1856, p. 111	Aptian	Eocene
Stirodont incertae sedis	Dubarechinus	Pliensbachian	Pliensbachian
	Leptechinus Gauthier, 1889	Pliensbachian	Neocomian
	Leiopleurus Lambert, 1902, p. 37	Eocene	Eocene
	Egyptechinus Lambert, 1936	Middle Eocene	Middle Eocene
	Atlasaster Lambert	Pliensbachian	Pliensbachian
Pedinopsids	Pedinopsis Cotteau, 1863, p. 176	Albian	Cenomanian
	Cottaldia Desor, 1856, p. 113	Cenomanian	Cenomanian
	Leptarbacia Clark, 1915, p. 53	Albian	Albian
	Dumblea Cragin, 1893, p. 149	Albian	Albian
Cidaridae	Cidaris Leske, 1778, p. 74	Recent	Recent
	Plegiocidaris Pomel, 1883, p. 109	Bajocian	Aptian
	Acanthocidaris Mortensen, 1903, p. 21	Recent	Recent
	Almucidaris Blake & Zinsmeister, 1991, p. 632	Maastrichtian	Maastrichtian
	Calocidaris Clark, 1907, p. 211	Recent	Recent
	Centrocidaris Agassiz, 1904, p. 32	Recent	Recent
	Chondrocidaris Agassiz, 1863, p. 18	Upper Miocene	Recent
	Eucidaris Pomel, 1883, p. 109	Oligocene	Recent
	Hesperocidaris Mortensen, 1928, p. 73	Recent	Recent
	Phyllacanthus Brandt, 1835, p. 67	Upper Oligocene	Recent
	Plococidaris Mortensen, 1909, p. 51	Miocene	Recent
	Prionocidaris Agassiz, 1863, p. 18	Albian	Recent
	Stylocidaris Mortensen, 1909, p. 52	Miocene	Recent
	Tretocidaris Mortensen, 1903, p. 28	Recent	Recent
	Triassicidaris Smith, 1994, p. 184	Norian	Norian
	Cyathocidaris Lambert, 1910, p. 12	Santonian	Paleocene
Ctenocidarinae	Ctenocidaris Mortensen, 1910, p. 3	Danian	Recent
	Eurocidaris Mortensen, 1909, p. 3	Recent	Recent
	Aporocidaris Agassiz & Clark, 1907, p. 36	Recent	Recent
	Notocidaris Mortensen, 1909, p. 17	Recent	Recent
	Rhynchocidaris Mortensen, 1909, p. 5	Recent	Recent
	Homalocidaris Mortensen, 1928, p. 67	Recent	Recent
Diplocidaridae	Diplocidaris Desor, 1855, p. 44	Pliensbachian	Valanginian
	Tetracidaris Cotteau, 1872, p. 445	Valanginian	Valanginian
Goniocidarinae	Goniocidaris Desor, in Agassiz & Desor 1846, p. 337	Maastrichtian	Recent
	Austrocidaris Clark, 1907, p. 212	Middle Eocene	Recent
	Ogmocidaris Mortensen, 1921, p. 151	Recent	Recent
	Psilocidaris Mortensen, 1927, p. 282	Recent	Recent
	Rhopalocidaris Mortensen, 1927, p. 272	Recent	Recent
	Schizocidaris Mortensen, 1903, p. 25	Recent	Recent
Histocidaridae	Histocidaris Mortensen, 1903, p. 22	Cenomanian	Recent
Miocidaridae	Miocidaris Doderlein, 1887 , p. 40	Scythian	Carnian
	Lenticidaris Kier, 1968, p. 1000	Spathian	Spathian
	Eotiaris Lambert, 1900, p. 41	Lower Permian	Kazanian
	Couvelardicidaris Vadet, 1991, p. 97	Pliensbachian	Bajocian
	Procidaris Pomel, 1883, p. 109	Carnian? Rhaetian	Pliensbachian
	Leurocidaris Kier, 1977, p. 20	Ladinian	Carnian
Polycidaridae	Polycidaris Quenstedt, 1858, p. 644	Carnian	Albian
	Zbindenicidaris Vadet, 1991, p. 133	Ladinian	Bajocian
	Nudicidaris Vadet, 1991, p. 113	Bathonian	Albian
	Paracidaris Pomel, 1883, p. 109	Oxfordian	Kimmeridgian
	Anisocidaris Thiery, 1928, p. 18	Bajocian	Kimmeridgian
	Alpicidaris Lambert, 1910, p. 150	Hauterivian	Hauterivian
Psychocidaridae	Psychocidaris Ikeda, 1935, p. 386	Recent	Recent
	Sardocidaris Lambert, 1907, p. 22	Mastrichtian	Miocene
	Roseicidaris Vadet, 1991, p. 86	Toarcian	Toarcian
	Balanocidaris Lambert, 1910, p. 4	Oxfordian	Tithonian
	Caenocidaris Thiery, 1928, p. 180	Aalenian	Bajocian
	Oedematocidaris Smith & Wright, 1989	Cenomanian	Maastrichtian
	Tylocidaris Pomel, 1883, p. 109	Upper Albian	Upper Paleocene
Rhabdocidaridae	Rhabdocidaris Desor, 1855, p. 39	Aalenian	Kimmeridgian
	Porocidaris Desor, 1855, p. 46	Lower Eocene	Middle Eocene
	Laurenticidaris Vadet, 1991, p. 143	Aalenian	Bajocian
	Fellius Cutress, 1980, p. 116	Eocene	Miocene
Stereocidaridae	Stereocidaris Pomel, 1883, p. 110	Aptian	Recent
	Hirudocidaris Smith & Wright, 1989, p. 78	Upper Albian	Campanian
	Phalacrocidaris Lambert, 1902, p. 26	Cenomanian	Recent
	Temnocidaris Cotteau, 1863, p. 355	Campanian	Lower Paleocene
	Sinaecidaris Fourtau, 1921, p. 9	Aptian	Aptian
[Typocidaridae]	Typocidaris Pomel, 1883, p. 111	Aptian	Aptian
Triadotiaridae	Triadotiaris Hagdorn, 1995, p. 250	Anisian	Ladinian
Aspidodiadematidae	Aspidodiadema A.Agassiz, 1878, p. 188	Recent	Recent
	Plesiodiadema Pomel, 1883, p. 106	Recent	Recent
	Gymnotiara Pomel, 1883, p. 101	Pliensbachian	Oxfordian
	Culozoma Vadet & Slowik, 2001, p. 35	Hettangian	Bajocian
Diadematidae	Diadema Gray, 1825, p. 246	Recent	Recent
	Echinothrix Peters, 1853, p. 484	Recent	Recent
	Astropyga Gray, 1825, p. 426	Recent	Recent
	Lissodiadema Mortensen, 1903, p. 393	Recent	Recent
	Chaetodiadema Mortensen, 1903, p. 1	Recent	Recent
	Goniodiadema Mortensen, 1939, p. 549	Recent	Recent
	Eremopyga Agassiz & Clark, 1908, p. 110	Recent	Recent
	Centrostephanus Peters, 1855, p. 109	Santonian	Recent
	Eodiadema Gregory	Sinemurian	Toarcian
Heterodiadematidae	Heterodiadema Cotteau, 1862, p. 75	Cenomanian	Cenomanian
	Trochodiadema de Loriol, 1900, p. 70	Aptian	Maastrichtian
	Monodiadema de Loriol, 1890, p. 58	Bathonian	Kimmeridgian
	Farquharsonia Currie, 1927, p. 416	Bathonian	Callovian
Micropygidae	Micropyga A. Agassiz, 1879, p. 274	Recent	Recent
	Kierechinus Philip, 1963, p. 1104	Lower Eocene	Lower Eocene
	Pedinothuria Gregory, 1897, p. 119	Oxfordian	Oxfordian
Pelanodiademinae	Pelanodiadema Hess, 1972, p. 42	Bajocian	Bajocian
Echinothuriidae	Echinothuria Woodward, 1863, p. 327	Santonian	Lower Paleocene
	Retzneiosoma Kroh, 2005, p. 14	Middle Miocene	Middle Miocene
	Hapalosoma Mortensen, 1903, p. 64	Recent	Recent
	Asthenosoma Grube, 1864, p. 42	Recent	Recent
	Calveriosoma Mortensen, 1934, p. 163	Recent	Recent
	Araeosoma Mortensen, 1903, p. 53	Pliocene	Recent
Hygrosomatinae	Hygrosoma Mortensen, 1903, p. 59	Recent	Recent
Kamptosomatidae	Kamptosoma Mortensen, 1903, p. 60	Recent	Recent
Paraphormosomatinae	Paraphormosoma Mortensen, 1934, p. 162	Recent	Recent
Pelanechinidae	Pelanechinus Keeping, 1878, p. 924	Oxfordian	Oxfor
Phormosomatidae	Phormosoma Thomson, 1872, p. 493	Middle Miocene	Recent
Sperosomatinae	Sperosoma Koehler, 1897, p. 304	Recent	Recent
Pedinidae	Pedina L. Agassiz, 1838, p. 4	Bajocian	Kimmeridgian
	Caenopedina Agassiz, 1869, p. 256	Bajocian	Recent
	Diademopsis Desor, 1855, p. 79	Rhaetian	Sinemurian
	Echinopedina Cotteau, 1866, p. 117	Lower Eocene	Upper Eocene
	Hemipedina Wright, 1855, p. 2	Norian	Bathonian
	Leiopedina Cotteau, 1866, p. 114	Eocene	Eocene
	Leptocidaris Quenstedt, 1858, p. 644	Oxfordian	Oxfordian
	Palaeopedina Lambert, 1900, p. 22	Hettangian	Sinemurian
	Phymopedina Pomel, 1883, p. 100	Bathonian	Tithonian
	Pseudopedina Cotteau, 1858, p. 9	Bajocian	Oxfordian
	Thieulinipedina Vadet et al. 1996, p. 43	Callovian	Callovian
	Orthocidaris Cotteau, 1862, p. 364	Valanginian	Valanginian
	Mesodiadema	Pliensbachian	Pliensbachian
Paurocidaridae	Paurocidaris Kier, 1977, p. 18	Anisian	Carnian
Serpianotiaridae	Serpianotiaris Jeannet, in Peyer, 1933, p. 1	Anisian	Carnian
Tiarechinidae	Tiarechinus Neumayr, 1881, p. 169	Carnian	Carnian
Triadocidaridae	Triadocidaris Döderlein, 1887, p. 39	Carnian	Carnian
	Levicidaris Kier, 1977, p. 21	Carnian	Carnian
	Megaporocidaris Kier, 1977, p. 22	Carnian	Carnian
	Mikrocidaris Doderlein, 1887, p. 39	Carnian	Carnian
	Parvicidaris Smith, 1994, p. 194	Upper Triassic	Upper Triassic
	Vinchuscanchaia Smith, 1994, p. 193	Upper Triassic-early Jurassic	Upper Triassic-early Jurassic
	Zardinechinus Kier, 1977, p. 16	Carnian	Rhaetian
Acrosaleniidae	Acrosalenia L. Agassiz, 1840, p. 38	Sinemurian	Tithonian
	Metacrosalenia Currie, 1925, p. 55	Bathonian	Callovian
	Milnia Haime, 1849, p. 217	Callovian	Valanginian
	Heterosalenia Cotteau, 1861, p. 96	Bathonian	Maastrichtian
	Polysalenia Mortensen, 1932, p. 490	Campanian	Campanian
	Prosalenia Vadet et al. 1996, p. 84	Callovian	Callovian
Holosaleniini	Holosalenia Smith & Wright, 1990, p. 130	Cenomanian	Campanian
Hyposaleniinae	Hyposalenia Desor, 1856, p. 147	Tithonian	Lower Paleocene
	Goniophorus Agassiz, 1838	Upper Albian	Cenomanian
	Poropeltaris Quenstedt, 1875, p. 242	Oxfordian	Oxfordian
Pseudosaleniidae	Pseudosalenia Cotteau, 1859	Oxfordian	Cenomanian
Saleniidae	Salenia Gray, 1835	Barremian	Recent
	Salenidia Pomel, 1883, p. 94	Upper Albian	Santonian
	Novasalenia Zitt & Geys, 2003, p. 24	Cenomanian	Cenomanian
	Bathysalenia Pomel, 1883	Albian	Recent
	Leptosalenia Smith & Wright, 1990	Aptian	Cenomanian
	Pleurosalenia Pomel, 1883, p. 94	Campanian	Upper Eocene
	Platysalenia Smith & Wright, 1990, p. 167	Albian	Albian
Salenocidarini	Salenocidaris A. Agassiz, 1869, p. 254	Lower Paleocene	Recent

## Sheet: Node 1
Family	included genera	First occurrence	Last occurrence
Acrolusiidae	Acrolusia Lambert, 1920, p. 158 [13]	Neocomian	Neocomian
Collyritidae	Collyrites Desmoulins, 1853	Callovian	Oxfordian
	Cyclolampas Pomel, 1883	Oxfordian	Tithonian
	Cardiopelta Pomel, 1883	Oxfordian	Valanginian
	Proholaster Gauthier, 1896	Berriasian	Berriasian
	Cardiolampas Pomel, 1883	Tithonian	Tithonian
Disasteridae	Disaster Agassiz, 1835, p. 16	Callovian	Hauterivian
Pygorhytidae	Pygorhytis Pomel, 1883, p. 50	Toarcian	Callovian
	Orbigniana Ebray	Bajocian	Bajocian
	Pygomalus Pomel, 1883	Toarcian	Callovian
Stenonasteridae	Stenonaster Lambert, 1922, p. 114	Upper Cretaceous	Upper Cretaceous
Tithoniidae	Metaporinus Agassiz, 1844	Callovian	Valanginian
	Tithonia Pomel, 1883	Callovian	Berriasian
	Corytha Pomel, 1883	Berriasian	Albian
	Tetraromania Solovjev, 1971	Berriasian	Barremian
[Hyboclypids]	Hyboclypus L Agassiz, 1839, p. 75	Bajocian	Oxfordian
	Aulacopygus Pomel, 1883, p. 53	Aalenian	Bathonian
Desorellidae	Desorella Cotteau, 1855, p. 713	Oxfordian	Kimmeridgian
	Infraclypeus Gauthier, 1884, p. 24	Tithonian	Tithonian
	Grasia Michelin, 1854	Oxfordian	Oxfordian
Echinidae	Echinus Linné, 1758, p. 663	Upper Miocene	Recent
	Polyechinus Mortensen, 1942, p. 231	Recent	Recent
	Stirechinus Desor, 1856, p. 131	Upper Miocene	Recent
	Demechinus Mortensen, 1942, p. 231	Recent	Recent
	Gracilechinus Fell & Pawson, 1965	Upper Miocene	Recent
	Sterechinus Koehler, 1901, p. 8	Recent	Recent
Echinometridae	Echinometra Gray, 1825, p. 426	Lower Miocene	Recent
	Caenocentrotus Clark, 1912, p. 348	Recent	Recent
	Pachechinus A. Agassiz, 1872, p. 55	Recent	Recent
	Heliocidaris Agassiz & Desor, 11846, p. 371	Lower Miocene	Recent
	Heterocentrotus Brandt, 1835, p. 65	Miocene	Recent
	Zenocentrotus A/ H/ Clark, 1931, p. 5	Miocene	Recent
	Colobocentrotus Brandt, 1835	Recent	Recent
	Podophora L. Agassiz, 1840, p. 19	Recent	Recent
	Selenechinus De Meijere, 1903, p. 246	Recent	Recent
	Evechinus Verrill, 1871, p. 583	Pliocene	Recent
Parasaleniidae	Parasalenia A. Agassiz, 1863, p. 22	Lower Miocene	Recent
Parechinidae	Parechinus Mortensen, 1903	Pleistocene	Recent
	Psammechinus Agassiz & Desor, 1846, p. 368	Miocene	Recent
	Isechinus Lambert, 1903, p. 476	Miocene	Recent
	Paracentrotus Morensen, 1903, p. 124	Pleistocene	Recent
Strongylocentrotidae	Strongylocentrotus Brandt, 1835, p. 63	Lower Miocene	Recent
	Allocentrotus Mortensen, 1942, p. 232	Recent	Recent
	Loxechinus Desor, 1856, p. 136	Recent	Recent
	Hemicentrotus Mortensen, 1942, p. 231	Recent	Recent
	Pseudocentrotus Mortensen, 1903, p. 122	Recent	Recent
Toxopneustidae	Toxopneustes L. Agassiz, 1841, p. 7	Pliocene	Recent
	Schizechinus Pomel, 1869, p. 42	Lower Miocene	Pliocene
	Nudechinus Clark, 1912, p. 276	Recent	Recent
	Oligophyma Pomel, 1869, p. 43	Middle Miocene	Upper Miocene
	Lytechinus A. Agassiz, 1863, p. 24	Upper Oligocene	Recent
	Scoliechinus Arnold & Clark, 1927, p. 23	Middle Eocene	Middle Eocene
	Tripneustes L. Agassiz, 1841, p. 7	Lower Miocene	Recent
	Goniopneustes Duncan, 1889, p. 113	Recent	Recent
	Sphaerechinus Desor, 1856, p. 134	Pliocene	Recent
	Pseudoboletia Troschel, 1869, p. 96	Recent	Recent
	Gymnechinus Mortensen, 1903, p. 115	Recent	Recent
Temnopleuridae	Temnopleurus L. Agassiz, 1841, p. 7	Pliocene	Recent
	Coptechinus Cotteau, 1883, p. 27	Upper Miocene	Pliocene
	Paradoechinus Laube, 1869, p. 186	Upper Eocene	Lower Miocene
	Temnechinus Forbes, 1852, p. 5	Pliocene	Pliocene
	Temnotrema Agassiz, 1863, p. 358	Upper Eocene	Recent
	Erbechinus Jeannet, 1935, p. 558	Pliocene	Recent
	Opechinus desor, 1856, p. 107	Lower Eocene	Recent
	Microcyphus Agassiz, 1846, p. 358	Miocene	Recent
	Mespilia Desor, 1846, p. 357	Recent	Recent
	Salmaciella Mortensen, 1942, p. 226	Recent	Recent
	Amblypneustes Agassiz, 1841, p. 7	Recent	Recent
	Salmacis Agassiz, 1841, p. 8	Recent	Recent
	Holopneustes Agassiz, 1841, p. 9	Recent	Recent
Trigonocidaridae	Trigonocidaris Agassiz, 1869, p. 263	Recent	Recent
	Genocidaris Agassiz, 1869, p. 262	Lower Miocene	Recent
	Scolechinus Lambert & Thiery 1925, p. 570	Upper Oligocene	Upper Oligocene
	Goniosigma Fell, 1964, p. 201	Oligocene	Oligocene
	Javanechinus Jeannet, 1935, p. 49	Lower Miocene	Upper Miocene
	Leptopleurus Lambert & Thiery, 1911, p. 229	Miocene	Miocene
	Ortholophus Duncan, 1887, p. 414	Upper Oligocene	Lower Miocene
	Cryptechinus Philip, 1969, p. 236	Lower Miocene	Lower Miocene
	Asterechinus Mortensen, 1942, p. 288	Upper Eocene	Recent
	Prionechinus A Agassiz, 1879, p. 202	Recent	Recent
Zeuglopleuridae	Zeuglopleurus Gregory, 1889, p. 494	Cenomanian	Turonian
	Echinocyphus Cotteau, 1860	Upper Albian	Turonian
	Boletechinus Cooke, 1955, p. 93	Santonian	Maastrichtian
Glyphocyphidae	Glyphocyphus d'Archiac & Haime, 1853, p. 202	Lower Aptian	Turonian
	Arachnopleurus Duncan & Sladen, 1882, p. 42	Upper Paleocene	Middle Eocene
	Hemidiadema Agassiz, 1846, p. 351	Upper Albian	Cenomanian
	Echinopsis Agassiz, 1840, p. 18	Upper Paleocene	Middle Eocene
	Ambipleurus Lambert, 1932, p. 198	Upper Eocene	Upper Eocene
	Dictyopleurus Duncan & Sladen, 1882, p. 38	Upper Paleocene	Lower Eocene
	Rachiosoma Pomel, 1883, p. 91	Santonian	Santonian
	Rhabdopleurus Cotteau, 1893, p. 594	Middle Eocene	Middle Eocene
	Eurysalenia Kier, 1966, p. A63	Campanian	Maastrichtian
Camarodont? incertae	Porosoma Cotteau, 1856, p. 648	Middle Eocene	Lower Oligocene
	Pseudechinus Mortensen, 1903, p. 106	Upper Miocene	Recent
triplacidiids	Eurypneustes Duncan & Sladen, 1882, p. 45	Lower Eocene	Lower Eocene
	Triplacidia	Eocene	Eocene
	Gagaria Duncan, 1889, p. 91	Lower Eocene	Eocene
	Mistechinus de Loriol, 1897, p. 8	Eocene	Eocene
Apatopygidae	Apatopygus Hawkins, 1920, p. 393	Upper Paleocene	Recent
	Nucleopygus L. Agassiz, 1840, p. 16	Upper Albian	Maastrichtian
	Porterpygus Baker, 1983, p. 164	Lower Miocene	Recent
Archiaciidae	Archiacia L. Agassiz, in Agassiz & Desor, 1847, p. 159	Cenomanian	Cenomanian
[Claviasteridae]	Claviaster d'Orbigny, 1856, p. 281	Cenomanian	Turonian
Cassidulidae	Cassidulus Lamarck, 1801, p. 349	Upper Eocene	Recent
	Eurhodia Haime, 1853, p. 213	Lower Eocene	Middle Eocene
	Glossaster Lambert, 1918, p. 39	Lower Eocene	Middle Eocene
	Paralampas Duncan & Sladen, 1882, p. 72	Upper Paleocene	Upper Paleocene
	Rhyncholampas A. Agassiz, 1869, p. 270	Maastrichtian	Recent
Catopygids	Catopygus L. Agassiz, 1836, p. 185	Kimmeridgian	Maastrichtian
	Penesticta Pomel, 1883, p. 64	Cenomanian	Cenomanian
	Hemicara Schlueter, 1902, p. 332	Cenomanian	Cenomanian
Clypeidae	Clypeus Leske, 1778, p. 157	Bajocian	Oxfordian
	Cluniculus Pomel, 1883, p. 57	Oxfordian	Kimmeridgian
	Pseudosorella Etallon, 1859, p. 415	Bathonian	Oxfordian
Clypeolampadidae	Clypeolampas Pomel, 1869, p. 25	Campanian	Maastrichtian
	Hungaresia Szorenyi, 1955, p. 76	Coniacian	Maastrichtian
Echinolampadidae	Echinolampas Gray, 1825, p. 429	Middle Eocene	Recent
	Hypsoclypus Pomel,, 1869, p. 25	Middle Eocene	Recent
	Kephrenia Fourtau, 1909, p. 138	Lower Eocene	Lower Eocene
	Vologesia Cotteau & Gauthier, 1895	Maastrichtian	Maastrichtian
Faujasiidae	Faujasia d'Orbigny, 1856, p. 290	Campanian	Maastrichtian
	Zuffardia Checchia-Rispoli, 1917, p. 492	Maastrichtian	Maastrichtian
	Pygurostoma Cotteau & Gauthier, 1895	Campanian	Maastrichtian
	Domechinus Kier, 1962	Campanian	Maastrichtian
	Lefortia Cossman, 1901, p. 58	Maastrichtian	Maastrichtian
	Daradaster Tessier, 1952, p. 295	Middle Eocene	Middle Eocene
	Eurypetalum Kier, 1962, p. 140	Maastrichtian	Maastrichtian
[Stigmatopyginae]	Cardiopygus Aziz & Badve, 2001, p. 49	Maastrichtian	Maastrichtian
	Gongrochanus Kier, 1962, p. 131	Maastrichtian	Maastrichtian
	Tamililampus Aziz & Badve, 2001, p. 52	Maastrichtian	Maastrichtian
	Actapericulum Hom,es, 1995, p. 120	Lower Miocene	Lower Miocene
	Australanthus Bittner, 1892, p. 350	Upper Eocene	Upper Eocene
	Hardouinia Haime, 1853, p. 214	Turonian	Maastrichtian
	Petalobrissus Lambert, 1916, p. 82	Turonian	Maastrichtian
	Procassidulus Lambert, 1918, p. 33	Maastrichtian	Lower Paleocene
	Rhynchopygus d'Orbigny, 1856, p. 323	Maastrichtian	Upper Eocene
	Stigmatopygus d'Orbigny, 1856, p. 331	Campanian	Lower Oligocene
Galeropygidae	Galeropygus Cotteau, 1856, p.648	Toarcian	Bathonian
Neolampadidae	Neolampas A. Agassiz, 1869, p. 271	Recent	Recent
	Pisolampas Philip, 1963, p. 718	Lower Eocene	Upper Eocene
	Nannolampas Mortensen, 1948, p. 2	Recent	Recent
	Aphanophora de Meijere, 1902, p. 8	Upper Eocene	Recent
	Studeria Duncan, 1891, p. 185	Oligocene	Recent
[Pliolampadidae]	Pliolampas Pomel, 1888, p. 446	Eocene	Recent
	Oolopygus d'Orbigny, 1857, p. 454	Maastrichtian	Upper Paleocene
Nucleolitidae [Nucléolides]	Nucleolites Lamarck, 1801, p. 347	Bathonian	Cenomanian
	Phyllobrissus Cotteau, 1859, p. 81	Kimmeridgian	Aptian
	Clypeopygus d'Orbigny, 1856, p. 201	Valanginian	Hauterivian
	Crotoclypeus Pomel, 1883, p. 60	Bajocian	Oxfordian
	Bothryopneustes Fourtau, 1924, p. 27	Bathonian	Oxfordian
	Ochetus Pomel, 1883, p. 57	Upper Albian	Cenomanian
Plesiolampadidae	Plesiolampas Duncan & Sladen, 1882, p. 9	Upper Paleocene	Lower Eocene
	Oriolampas Munier-Chalmas, 1882, p. 369	Upper Paleocene	Upper Paleocene
	Eolampas Duncan & Sladen, 1882, p. 61	Lower Eocene	Upper Eocene
	Termieria Lambert, 1931, p. 30	Maastrichtian	Lower Paleocene
Pygaulidae	Pygaulus L. Agassiz in Agassiz & Desor, 1847, p. 158	Barremian	Barremian
	Pygopistes Pomel, 1883, p. 56	Cenomanian	Cenomanian
	Pygorhynchus L. Agassiz, 1839	Valanginian	Albian
	Echinogalerus Koenig, 1825, p. 171	Cenomanian	Maastrichtian
	Plagiochasma Pomel, 1883, p. 59	Valanginian	Upper Paleocene
Pygurids	Pygurus L. Agassiz, 1839, p. 68	Oxfordian	Cenomanian
	Pyguropsis de Loriol, 1902, p. 32	Cenomanian	Cenomanian
	Echinopygus d'Orbigny, 1836, p. 303	Valanginian	Cenomanian
	Astrolampas Pomel, 1883, p. 63	Bathonian	Cenomanian
Gitolampadidae	Arnaudaster Lambert, 1918, p. 32	Cenomanian	Maastrichtian
	Ilarionia Dames, 1878, p. 34	Eocene	Eocene
	Parapygus Pomel, 1883, p. 61	Turonian	Santonian
	Neocatopygus Duncan & Sladen, 1882, p. 76	Lower Eocene	Lower Eocene
	Gitolampas Gauthier, 1889, p. 98	Campanian	Middle Miocene
	Oligopodia Duncan, 1889, p. 176	Eocene	Recent
Cassiduloida incertae sedis	Anochanus Grube, 1869	Recent	Recent
	Heteronucleus Lambert, 1911	Senonian	Senonian
	Pseudonucleus Lambert, 1920	Campanian	Campanian
	Rostropygus Szorenyi, 1955	Santonian	Santonian
	Gentilia Lambert, 1918, p. 35	Cenomanian	Cenomanian
	Tropholampas Clark, 1923	Recent	Recent
Oligopygidae	Oligopygus de Loriol, 1888, p. 395	Middle Eocene	Upper Eocene
	Haimea Michelin, 1851, p. 92	Middle Eocene	Upper Eocene
Togocyamids	Togocyamus Oppenheim, 1915, p. 20	Upper Paleocene	Upper Paleocene
Conoclypidae	Conoclypeus Agassiz, 1839	Upper Paleocene	Middle Eocene
	Oviclypeus Dames, 1877	Eocene	Eocene
Scutellinoididae	Scutellinoides Durham, 1955, p. 128	Lower Miocene	Middle Miocene
	Philipaster Wang, 1994, p. 227	Upper Oligocene	Lower Miocene
	Willungaster Philip & Foster, 1971	Lower Miocene	Lower Miocene
	Prowillunaster Wang, 1994, p. 229	Upper Oligocene	Lower Miocene
Ammotrophinae	Ammotrophus H. L. Clark, 1928, p. 471	Pliocene	Recent
	Monostychia Laube, 1869, p. 118	Lower Miocene	Lower Miocene
Arachnoididae	Arachnoides Leske, 1778, p. 471	Pliocene	Recent
	Fellaster Durham, 1955, p. 125	Pliocene	Recent
Clypeasteridae	Clypeaster Lamarck, 1801, p. 341	Upper Eocene	Recent
Fossulasteridae	Fossulaster Lambert & Thiery, 1925, p. 577	Lower Miocene	Lower Miocene
Echinocyamidae	Echinocyamus van Phelsum, 1774, p. 131	Middle Eocene	Recent
	Mortonia Gray, 1851, p. 38	Recent	Recent
	Leniechinus	Middle Eocene	Middle Eocene
Fibulariidae	Fibularia Lamarck, 1816, p. 16	Middle Eocene	Recent
	Tridium Tandon & Srivastava, 1980, p. 1	Middle Eocene	Middle Eocene
	Lenicyamidia Brunnschweiler, 1962, p. 165	Lower Eocene	Lower Eocene
	Thagastea Pomel, 1888, p. 373	Eocene	Eocene
	Fibulariella Mortensen, 1948, p. 72	Middle Eocene	Recent
Laganidae	Laganum Link, 1807, p. 161	Pliocene	Recent
	Sismondia Desor, 1857, p. 225	Middle Eocene	Lower Miocene
	Hupea Pomel, 1883, p. 69	Pliocene	Recent
	Jacksonaster Lambert & Thiery, 1914, p. 313	Miocene	Recent
	Peronella Gray, 1855, p. 13	Miocene	Recent
	Rumphia Desor, 1858, p. 229	Upper Miocene	Recent
Neolaganidae	Neolaganum Durham, 1954, p. 680	Upper Eocene	Upper Eocene
	Weisbordella Durham, 1954, p. 682	Upper Eocene	Upper Eocene
	Pentedium Kier, 1967, p. 989	Middle Eocene	Middle Eocene
	Tetradiella Liao & Lin, 1981, p. 484	Pliocene	Pliocene
	Durhamella Kier, 1968, p. 23	Middle Eocene	Upper Eocene
	Wythella Durham, 1954, p. 682	Middle Eocene	Upper Oligocene
	Sanchezella Durham, 1954, p. 682	Upper Eocene	Upper Eocene
	Cubanaster Sanchez Roig, 1952, p. 3	Middle Eocene	Upper Eocene
Astriclypeidae	Astriclypeus Verrill, 1867, p. 311	Upper Oligocene	Recent
	Echinodiscus Leske, 1778, p. 195	Lower Miocene	Recent
	Amphiope L. Agassiz, 1840, p. 6	Upper Oligocene	Recent
Dendrasteridae	Dendraster L. Agassiz, in Agassiz & Desor, 1847, p. 135	Upper Miocene	Recent
Echinarachniidae	Echinarachnius Gray, 1825, p. 428	Middle Miocene	Recent
	Scutellaster Cragin, 1895, p. 90	Upper Miocene	Pleistocene
	Astrodapsis Conrad, 1856.p. 315	Miocene	Pliocene
	Pseudastrodapsis Durham, 1953, p. 121	Upper Miocene	Pliocene
	Vaquerosella Durham, 1955, p. 166	Lower Miocene	Middle Miocene
	Faassia Schmidt, 1971, p. 911	Upper Miocene	Upper Miocene
	Proescutella Pomel, 1883, p. 70	Middle Eocene	Middle Eocene
Eoscutellidae	Eoscutella Grant & Hertlein, 1938, p. 54	Middle Eocene	Upper Eocene
Mellitidae	Mellita Cotteau, 1866, p. 822 ?Agassiz 1841	Upper Miocene	Recent
	Leodia Gray, 1852, p. 36	Pliocene	Recent
	Mellitella Duncan, 1889, p. 169	Miocene	Recent
	Encope L. Agassiz, 1841, p. 45	Lower Miocene	Recent
Monophorasteridae	Monophoraster Lambert & Thiery, 1921, p. 324	Middle Miocene	Upper Miocene
	Amplaster Martinez, 1984, p. 506	Upper Oligocene	Upper Miocene
Protoscutellidae	Protoscutella Stefanini, 1924, p. 843	Middle Eocene	Upper Eocene
	Periarchus Conrad, 1866, p. 21	Upper Eocene	Upper Eocene
	Mortonella Pomel, 1883, p. 231	Upper Eocene	Upper Eocene
Rotulidae	Rotula Schumacher, 1817, p. 33	Recent	Recent
	Rotuloidea Etheridge, 1872, p. 98	Pliocene	Pliocene
	Heliophora L. Agassiz, 1840, p. 17	Pliocene	Recent
Scutasteridae	Scutaster Pack, 1909, p. 278	Middle Eocene	Middle Eocene
Scutellines stem group	Scutellina L. Agassiz, 1841, p. 98	Middle Eocene	Upper Eocene
	Eoscutum Lambert, 1914, p. 239	Lower Eocene	Middle Eocene
	Porpitella Pomel, 1883, p. 72	Middle Eocene	Middle Eocene
	Lenita Desor, 1968, p. 4	Middle Eocene	Middle Eocene
Abertellidae	Abertella Durham, 1953, p. 350	Lower Miocene	Middle Miocene
	Karlaster Marchesini Santos, 1958, p. 16	Lower Miocene	Lower Miocene
Scutellidae	Scutella Lamarck, 1816, p. 7	Upper Oligocene	Lower Miocene
	Parascutella Durham, 1953, p. 349	Lower Miocene	Middle Miocene
	Scutulum Tournouer, 1869	Upper Eocene	Lower Oligocene
	Scaphechinus A Agassiz, 1863, p. 359	Upper Miocene	Recent
	Samlandaster Lambert, 1914	Upper Eocene	Upper Eocene
	Reymondella Durham, 1955, p. 168	Upper Miocene	Pliocene
Scutellina incertae sedis	Iheringiella Berg, 1898, p. 437	Lower Miocene	Lower Miocene
Taiwanasteridae	Taiwanaster Wang, 1984, p. 134	Oligocene	Recent
	Marginoproctus Budin, 1980, p. 306	Recent	Recent
Conulidae	Conulus Leske, 1778, p. 161	Valanginian	Maastrichtian
	Globator Agassiz, 1840, p. 16	Hauterivian	Maastrichtian
	Conulopyrina Hawkins, 1921, p. 420	Aptian	Lower Albian
	Pygopyrina Pomel. 1883, p. 54	Oxfordian	Kimmeridgian
Echinoneidae [Échinonéides]	Echinoneus Leske, 1778, p. 173	Lower Miocene	Recent
	Amblypygus L. Agassiz, 1840, p.5	Eocene	Miocene
	Paramblypygus Tessier & Roman, 1973, p. 140	Upper Paleocene	Upper Paleocene
	Micropetalon Agassiz & Clark, 1907	Recent	Recent
	Duperieria Roman, 1968, p. 120	Middle Eocene	Middle Eocene
	Koehleraster Lambert & Thiery, 1921, p. 331	Upper Eocene	Recent
Galeritidae	Galerites Lamarck, 1801, p. 19	Santonian	Maastrichtian
	Rostrogalerus Lambert, 1911, p. 30	Upper Albian	Cenomanian
Neoglobatoridae	Adelopneustes Gauthier, 1889, p. 52 [Neoglobator Endelman, 1980, p. 96]	Maastrichtian	Lower Eocene
Anorthopygidae	Anorthopygus Cotteau, 1869, p. 648	Albian	Maastrichtian
	Pileus Desor, 1856, p. 167	Oxfordian	Oxfordian
Coenholectypinae	Coenholectypus Pomel, 1883, p. 75	Hauterivian	Maastrichtian
	Coptodiscus Cotteau & Gauthier, 1895, p. 108	Cenomanian	Campanian
	Lanieria Duncan, 1889, p. 158	Campanian	Maastrichtian
	Temnholectypus Lambert & Thiery, 1925, p. 576	Upper Albian	Maastrichtian
Discoidinae	Discoides Parkinson, 1811, p. 20	Aptian	Cenomanian
	Discholectypus Pomel., 1883, p. 75	Upper Albian	Upper Albian
	Camerogalerus Quenstedt, 1873, p. 411	Aptian	Maastrichtian
Holectypoidae	Holectypus Desor, 1842, p. 65	Pliensbachian	Kimmeridgian
	Philoectypus Vadet, 1997, p. 22	Toarcian	Callovian
	Menopygus	Pliensbachian	Bathonian
	Jesionechinus Vadet	Sinemurian	Sinermurian
Pygasteridae	Pygaster L. Agassiz, 1836, p. 185	Bajocian	Cenomanian
Calymnidae	Calymne Wyville Thomson, 1877, p. 397	Recent	Recent
	Sternopatagus de Meijere, 1902, p. 10	Upper Cretaceous	Recent
	Chelonechinus Bather, 1934, p. 860	Upper Miocene	Pliocene
	Pseudoffaster Lambert, 1924, p. 413	Campanian	Maas
Cardiasteridae	Cardiaster Forbes, 1850, p. 422	Turonian	Maastrichtian
	Protocardiaster Smith & Wright, 2003, p. 476	Cenomanian	Turonian
	Hagenowia Duncan, 1889, p. 210	Coniacian	Maastrichtian
	Infulaster Desor, 1858, p. 347	Turonian	Coniacian
[Cardiotaxinae]	Sternotaxis Lambert, 1893, p. 95 = [Cardiotaxis Lambert, 1917, p. 212 (22)]	Turonian	Maastrichtian
	Plesiocorys Pomel, 1883	Turonian	Santonian
Corystidae	Corystus Pomel, 1883, p. 61	Middle Eocene	Recent
	Cardabia Foster & Philip, 1978, p. 798	Paleocene	Paleocene
	Huttonechinus Foster & Philip, 1978	Lower Oligocene	Lower Oligocene
Echinocorythidae	Echinocorys Leske, 1778, p. 175	Turonian	Upper Paleocene
	Pseudananchys Pomel, 1883	Aptian	Cenomanian
Hemipneustidae	Hemipneustes L. Agassiz, 1836, p. 16	Campanian	Maastrichtian
	Medjesia Jeffery, 1997, p. 244	Campanian	Campanian
	Plesiohemipneustes Smith & Wright, 2003, p. 483	Upper Albian	Cenomanian
	Opisopneustes Gauthier, 1889, p. 2	Campanian-Maastrichtian	Campanian-Maastrichtian
	Toxopatagus Pomel, 1883, p. 30	Middle Miocene	Middle Miocene
Holasteridae	Holaster Agassiz, 1836, p. 183	Hauterivian	Cenomanian
	Offaster Desor, 1858, p. 333	Campanian	Maastrichtian
	Cibaster Pomel, 1883, p. 48	Santonian	Maastrichtian
	Messaoudia Lambert, 1917	Cenomanian	Cenomanian
	Scagliaster Munier-Chalmas, 1891, p. 11	Turonian	Upper Cretaceous
	Galeola Quenstedt, 1874, p. 595	Santonian	Campanian
	Crassiholaster Smith & Wright, 2003	Albian	Cenomanian
	Lampadocorys Pomel, 1883, p. 46	Cenomanian	Lower Paleocene
Incertae sedis	Pilematechinus A Agassiz, 1904	Recent	Recent
	Ganbirretia GAUTHIER, 1903, P. 19	Lower Paleocene	Lower Paleocene
Plexechinidae	Plexechinus A Agassiz, 1898, p. 78	Recent	Recent
Pourtalesiidae	Pourtalesia A. Agassiz 1869, p. 272	Middle Miocene	Recent
	Galeaster Seunes, 1889, p. 821	Maastrichtian	Upper Paleocene
	Echinocrepis A Agassiz, 1879, p. 206	Recent	Recent
	Spatagocystis A Agassiz, 1879, p. 206	Recent	Recent
	Cystocrepis Mortensen, 1907, p. 84	Recent	Recent
	Echinosigra Mortensen, 1907, p. 82	Recent	Recent
	CeratophysaPomel, 1883, p. 40	Recent	Recent
	Helgocystis Mortensen, 1907, p. 82	Recent	Recent
	Solenocystis Mironov, 2008, p. 13	Recent	Recent
Pseudholasterinae	Pseudholaster Pomel, 1883, p. 45	Valanginian	Paleocene
	Eoholaster Solovjev, 1989, p. 150	Berriasian	Berriasian
	Taphraster Pomel, 1883, p. 46	Hauterivian	Hauterivian
	Giraliaster Foster & Philip, 1978, p. 804	Maastrichtian	Upper Oligocene
Stegasteridae	Stegaster Pomel, 1883, p. 48	Upper Cretaceous	Upper Cretaceous
	Jeronia Seunes, 1888, p. 809	Lower Paleocene	Lower Paleocene
	Guettaria Gauthier, 1888, p. 532	Campanian	Maastrichtian
	Lampadaster Cotteau, 1889, p. 313	Campanian-Maastrichtian	Campanian-Maastrichtian
	Tholaster Seunes, 1891, p. 23	Maastrichtian	Maastrichtian
	Entomaster Gauthier, 1888, p. 532	Campanian	Campanian
	Seunaster Lambert, 1912, p. 385	Maastrichtian	Maastrichtian
Urechinidae	Urechinus A. Agassiz, 1879, p. 207	Recent	Recent
	Cystechinus A Agassiz, 1879, p. 207	Recent	Recent
	Antrechinus Mooi & David, 1996, p. 946	Recent	Recent
(Carnarechininae)	Carnarechinus Mironov, 1978, p. 209	Recent	Recent
Urechinina incertae sedis	Basseaster Lambert, 1936, p. 23	Maastrichtian	Lower Paleocene
Aeropsidae [Aeropidae]	Aeropsis Mortensen, 1907, p. 90	Recent	Recent
	Sphenaster Jeffery, 1999, p. 131	Lower Paleocene	Lower Paleocene
Antillasterinae	Antillaster Lambert, 1909, p. 168	Middle Eocene	Middle Miocene
	Moronaster Sanchez Roig, 1952, p. 13	Eocene	Eocene
Asterostomatidae	Asterostoma Agassiz, in Agassiz & Desor 1847, p. 168	Eocene	Eocene
	Stomaporus Cotteau, 1888, p. 977	Eocene	Eocene
Brissidae [Brissina]	Brissus Gray, 1825, p. 431	Middle Eocene	Recent
	Anabrissus Mortensen, 1950, p. 161	Recent	Recent
	Taimanawa Henderson & Fell, 1969, p. 3	Oligocene	Recent
	Schizobrissus Pomel, 1869, p. 13	Eocene	Upper Miocene
	Idiobryssus Clark, 1939, p. 173	Recent	Recent
	Metalia Gray, 1855, p. 51	Miocene	Recent
	Rhynobrissus Agassiz, 1872, p. 58	Recent	Recent
	Rhabdobrissus Cotteau, 1889, p. 281	Upper Miocene	Recent
	Meoma Gray, 1851, p. 131	Middle Eocene	Recent
	Plagiobrissus Pomel, 1883, p. 29	Upper Eocene	Recent
	Anametalia Mortensen, 1950, p. 161	Recent	Recent
	Neopneustes Duncan, 1889, p. 258	Recent	Recent
	Peraspatangus Philip & Foster, 1971, p. 689	Lower Miocene	Middle Miocene
Brissopsidae	Brissopsis L. Agassiz, in Agassiz & Desor, 1847, p. 14	Upper Eocene	Recent
	Kleinia Gray, 1851, p. 133	Lower Oligocene	Recent
Corasterinae	Coraster Cotteau, 1886, p. 69	Campanian	Upper Paleocene
	Lambertiaster Gauthier, 1892, p. 28	Campanian-Maastrichtian	Maastrichtian
	Cordastrum Nisiyama, 1968, p. 175	Upper Cretaceous	Upper Cretaceous
	Cottreaucorys Lambert, 1920, p. 26	Coniacian	Lower Paleocene
	Physaster Pomel, 1883	Cenomanian	Cenomanian
	Homoeaster Pomel, 1883, p. 44	Coniacian	Lower Paleocene
	Orthaster Moskvin, 1982, p. 103	Campanian	Upper Paleocene
Cyclasterinae	Cyclaster Cotteau, 1856, p. 345	Maastrichtian	Recent
	Isaster Desor, 1858, p. 359	Maastrichtian	Paleocene
	Isopatagus Mortensen, 1948, p. 113	Recent	Recent
Echinocardiidae	Echinocardium Gray, 1825, p. 430	Lower Miocene	Recent
Enichasterinae	Enichaster de Loriol 1882, p. 30	Oligocene	Oligocene
Eupatangidae [Brissoidesinae]	Eupatagus Agassiz, in Agassiz & Desor 1847, p. 9	Lower Eocene	Recent
Eurypataginae	Eurypatagus Mortensen, 1948, p. 133	Recent	Recent
	Platybrissus Grube, 1865, p. 61	Miocene	Recent
	Elipneustes Koehler, 1914, p. 213	Recent	Recent
	Linopneustes Agassiz, 1881, p. 167	Recent	Recent
	Paramaretia Mortensen, 1950, p. 160	Recent	Recent
Hemiasteridae	Hemiaster Desor, in Agassiz & Desor, 1847, p. 16	Albian	Maastrichtian
	Leymeriaster Lambert & Thiery, 1924, p. 500	Cenomanian	Maastrichtian
	Palhemiaster Lambert, 1916, p. 159	Aptian	Upper Albian
	Jordaniaster Neumann, 1999, p. 176	Cenomanian	Cenomanian
	Heterolampas Cotteau, 1862	Campanian	Campanian
	Mecaster Pomel, 1883, p. 42	Cenomanian	Maastrichtian
	Kupeia McKnight, 1974, p. 37	Recent	Recent
	Bolbaster Pomel, 1869, p. 15	Turonian	Upper Miocene
	Proraster Lambert, 1895, p. 256	Campanian	Maastrichtian
	Holanthus Lambert & Thiery, 1924, p. 505	Maastrichtian	Recent
	Leiostomaster Lambert, 1920, p. 20	Campanian	Recent
Loveniidae	Lovenia Desor, 1847, p. 10	Upper Oligocene	Recent
	Laevipatagus Noetling, 1885, p. 211	Upper Eocene	Upper Eocene
	Gualtieria Desor, 1847, p. 10	Middle Eocene	Lower Oligocene
	Pseudolovenia Agassiz & Clark, 1907, p. 255	Recent	Recent
	Hemipatagus Desor, 1858, p. 416	Middle Eocene	Lower Miocene
	Semipetalon Szorenyi, 1963, p. 193	Upper Eocene	Upper Eocene
	Atelospatangus Kocj, 1885, p. 115	Middle Eocene	Upper Eocene
[Breyninae]	Breynia Desor, in Agassiz & Desor 1847, p. 12	Oligocene	Recent
Macropneustidae	Macropneustes Agassiz, in Agassiz & Desor, 1847, p. 8	Middle Eocene	Miocene
	Archaechinus Kier, 1957, p. 891	Lower Eocene	Lower Eocene
	Argopatagus Agassiz, 1879, p. 209	Recent	Recent
	Hypsopatagus Pomel, 1883, p. 31	Upper Eocene	Oligocene
[Megapneustinae]	Megapneustes Gauthier, 1899, p. 678	Lower Eocene	Oligocene
	Trachypatagus Pomel, 1869	Upper Eocene	Pliocene
	Pharaonaster Lambert, 1920, p. 26	Lower Eocene	Lower Eocene
Maretiidae	Maretia Gray, 1855, p. 48	Middle Eocene	Recent
	Mariania Airaghi, 1901, p. 211	Lower Miocene	Lower Miocene
	Pycnolampas Agassiz & Clark, 1907	Recent	Recent
	Gymnopatagus Doderlein, 1901, p. 22	Recent	Recent
	Mazettia Lambert & Thiery, 1915, p. 192	Middle Miocene	Upper Miocene
	Spatagobrissus Clark, 1923, p. 402	Middle Miocene	Recent
	Granobrissoides Lambert, 1920, p. 26	Upper Oligocene	Recent
	Homolampas Agassiz, 1874, p. 137	Recent	Recent
	Hemimaretia Mortensen, 1950, p. 160	Recent	Recent
	Nacospatangus A Agassiz, 1873	Recent	Recent
Micrasteridae	Micraster L. Agassiz, 1836, p. 184	Turonian	Lower Paleocene
	Diplodetus Schlueter, 1900, p. 364	Campanian	Lower Paleocene
	Plesiaster Pomel, 1883, p. 42	Santonian	Lower Paleocene
	Gibbaster Gauthier, 1887, p. 381	Turonian	Campanian
	Pseudogibbaster Moskvin, 1983, p. 111	Lower Paleocene	Upper Paleocene
	Habanaster Lambert, 1924, p. 11	Upper Eocene	Upper Eocene
	Turanglaster Solovjev & Melikov, 1963, p. 44	Campanian	Campanian
	Epiaster d'Orbigny, 1853, p. 186	Barremian	Cenomanian
	Sogdiaster Egorov, 1972, p. 59	Senonian	Senonian
Ovulasteridae	Ovulaster Cotteaum 1884, p. 38	Senonian	Lower Paleocene
Palaeostomatidae	Palaeostoma Loven, in Agassiz, 1872, p. 147	Eocene	Recent
	Sarsiaster Mortensen, 1950, p. 155	Recent	Recent
	Ditremaster Munier-Chalmas 1885, p. 1076	Lower Eocene	Pliocene
	Trachyaster Pomel, 1869, p. 473	Pliocene	Pliocene
Palaeotropidae	Palaeotropus Loven, 1874, p. 17	Recent	Recent
	Paleotrema Koehler, 1914, p. 45	Recent	Recent
	Scrippsechinus Allison, Durham & Mintz, 1967, p. 16	Recent	Recent
	Palaeobrissus A Agassiz, 1883, p. 56	Middle Miocene	Recent
Paleopneustidae	Paleopneustes A. Agassiz, 1873, p. 223	Miocene	Recent
	Plesiozonus De Meijere, 1902, p. 12	Recent	Recent
Periasteridae	Periaster d'Orbigny, 1853, p. 269	Cenomanian	Cenomanian
Pericosmidae	Pericosmus Agassiz, in Agassiz & Desor, 1847 p. 19	Lower Eocene	Recent
	Faorina Gray, 1851, p. 132	Recent	Recent
Plesiasteridae	Plesiaster Pomel, 1883, p. 42	Santonian	Paleocene
Prenasteridae	Prenaster Desor, 1853, p. 279	Lower Eocene	Recent
	Tripylus Philippi, 1845, p. 344	Paleocene	Recent
	Holcopneustes Cotteau, 1889, p. 33	Maastrichtian	Oligocene
	Anisaster Pomel, 1886, p. 612	Upper Eocene	Lower Miocene
	Agassizia Valenciennes, 1847	Middle Eocene	Recent
	Peribrissus Pomel, 1869, p. 13	Lower Miocene	Middle Miocene
	Antiquobrissus Szorenyi, 1955, p. 126	Upper Cretaceous	Upper Cretaceous
Schizasteridae	Schizaster L. Agassiz, 1836, p. 185	Lower Eocene	Recent
	Hemifaorina Jeannet & Martin, 1937, p. 289	Upper Miocene	Upper Miocene
	Opissaster Pomel, 1883, p. 37	Lower Eocene	Pliocene
	Ova Gray, 1825, p. 431	Eocene	Recent
	Caribbaster Kier, 1984, p. 67	Middle Eocene	Upper Eocene
	Protenaster Pomel, 1883, p. 36	Upper Eocene	Recent
	Diploporaster Mortensen, 1950, p. 160	Upper Eocene	Recent
	Schizopneustes Thiery, 1907, p. 64	Lower Paleocene	Lower Paleocene
	Gregoryaster Lambert, 1907, p. 59	Maastrichtian	Lower Miocene
	Abatus Troschel, 1851, p. 72	Lower Eocene	Recent
	Tripylaster Mortensen, 1907, p. 122	Recent	Recent
	Aceste Thomas, 1877, p. 376	Recent	Recent
	Moiropsis A Agassiz, 1881, p. 205	Miocene	Recent
	Moira A Agassiz, 1872, p. 146	Miocene	Recent
	Aguayoaster Sanchez Roig, 1952, p. 10	Middle Eocene	Upper Eocene
	Hypselaster Clark, 1917, p. 185	Eocene	Recent
[Brisasterinae]	Brisaster Gray, 1855, p. 61	Maastrichtian	Recent
	Linthia Desor, 1853, p. 278	Campanian	Pliocene
Somaliasteridae	Somaliaster Hawkins, 1935, p. 53	Campanian-Maastrichtian	Campanian-Maastrichtian
	Iraniaster Cotteau & Gauthier, 1895, p. 26	Campanian-Maastrichtian	Campanian-Maastrichtian
	Brightonia Kier, 1957, p. 871	Upper Paleocene	Upper Paleocene
	Leviechinus Kier, 1957, p. 873	Upper Paleocene	Upper Paleocene
Spatangidae	Spatangus Gray, 1825, p. 430	Lower Oligocene	Recent
	Plethotaenia Clark, 1917, p. 233	Recent	Recent
	Granopatagus Lambert, 1915, p. 193	Eocene	Recent
Toxasteridae	Toxaster Agassiz, 1840, p. 25	Valanginian	Aptian
	Washitaster Lambert, 1927, p. 271	Albian	Albian
	Miotoxaster Pomel, 1883, p. 44	Hauterivian	Albian
	Pliotoxaster Fourtau, 1907, p. 140	Aptian	Cenomanian
	Macraster Roemer, 1888, p. 191	Albian	Turonian
	Niponaster Lambert, 1920, p. 168	Senonian	Maastrichtian
	Aphelaster Lambert, 1920, p. 9	Berriasian	Hauterivian
	Somalechinus Chechia-Rispoli, 1945, p. 85	Cenomanian	Cenomanian
Paleopneustina Incertae sedis B	Heterobrissus Manzoni & Mazzetti, 1877, p. 354	Oligocene	Recent
	Pygospatangus Cotteau, 1888, p. 977	Eocene	Eocene
	Genopatagus A Agassiz, 1879, p. 210	Recent	Recent
	Megapetalus Clark, 1929, p. 257	Upper Miocene	Pliocene
	Brachysternaster Larrain, 1985, p. 121	Recent	Recent
	Amphipneustes Koehler, 1900, p. 817	Recent	Recent
Paleopneustina Incertae sedis A	Hemigymnia Arnaud, 1898, p. 118	Lower Paleocene	Upper Paleocene
	Schizocosmus Markov, 1990, p. 54	Recent	Recent
	Eopericosmus Markov & Solovjev, 2001, p. 16	Paleocene	Oligocene
Incertae sedis	Adetaster Lambert, 1895, p. 1895	Eocene	Eocene
	Cheopsia, Fourtau, 1909, p. 149	Eocene	Eocene
	Mauritanaster Lambert, 1920	Lower Eocene	Lower Eocene
	Polydesmaster Lambert, 1920, p. 16	Cenomanian	Turonian
Unifasciidae	Unifascia Cooke, 1959, p. 79	Middle Eocene	Middle Eocene
Acropeltinae	Acropeltis Agassiz, in Agassiz & Desor, 1846, p. 340	Callovian	Tithonian
	Goniopygus Agassiz, 1838, p. 19	Tithonian	Lower Paleocene
	Mimiosalenia Smith, 1995, p. 147	Maastrichtian	Maastrichtian
[Glyphopneustidae]	Glyphopneustes Pomel, 1869, p. 40	Cenomanian	Maastrichtian
Arbaciidae	Arbacia Gray, 1835, p. 58	Miocene	Recent
	Arbaciella Mortensen, 1910, p. 327	Lower Paleocene	Recent
	Podocidaris Agassiz, 1869, p. 258	Upper Eocene	Recent
	Dialithocidaris Agassiz, 1898, p. 75	Recent	Recent
	Habrocidaris Agassiz & Clark, 1906, p. 234	Recent	Recent
	Pygmaeocidaris Doderlein, 1905, p. 621	Recent	Recent
	Codiopsis Agassiz, 1846	Barremian	Lower Paleocene
	Coelopleurus Agassiz	Middle Eocene	Recent
	Tetrapygus Agassiz, 1841, p. 7	Recent	Recent
	Arbia Cooke, 1948, p. 606	Upper Oligocene	Lower Miocene
	Baueria Noetling, 1885, p. 184	Lower Paleocene	Eocene
	Noetlingaster Verdenburg, 1911	Maastrichtian	Maastrichtian
Glypticidae	Glypticus L.Agassiz, 1840, p. 13	Callovian	Kimmeridgian
	Atopechinus Thiery, 1928, p. 100	Toarcian	Bathonian
	Pleiocyphus Pomel, 1883, p. 82	Oxfordian	Oxfordian
	Pleurodiadema de Loriol, 1870, p. 196	Bathonian	Kimmeridgian
	Acrosaster Lambert, 1910, p. 30	Callovian	Callovian
	Brochechinus Lambert & Thiery, 1908, p. 21	Oxfordian	Kimmeridgian
Orthopsidae	Orthopsis Cotteau, 1864, p. 550	Bathonian	Maastrichtian
	Pseudorthopsis Sanchez Roig, 1949, p. 37	Maastrichtian	Maastrichtian
Circopeltinae	Circopeltis Pomel, 1883, p. 253	Turonian	Campanian
Diplopodiidae	Diplopodia McCoy, 1848, p. 412	Pliensbachian	Oxfordian
	Strictotiara Lambert & Thiery, 1925, p. 564	Aptian	Cenomanian
	Tetragramma Agassiz, 1838, p. 4	Oxfordian	Turonian
	Tiaromma Pomel, 1883, p. 105	Albian	Cenomanian
Emiratiidae [Emiratidae]	Emiratia [Emiratus] Ali, 1990, p. 103	Albian	Cenomanian
	Colpotiara Pomel, 1883, p. 105	Oxfordian	Oxfordian
	Polydiadema Lambert, 1888, p. 13	Toarcian	Cenomanian
	Loriola Neumayr, 1881, p. 105	Neocomian	Albian
	Polydiadema'	Barremian	Cenomanian
	Allomma Pomel, 1883, p. 105	Lower Albian	Cenomanian
Phymosomatidae	Phymosoma Haime, 1853, p. 197	Callovian	Lower Paleocene
	Kachchhia Srivastava, Gupta & Jauhri, 2008, p. 107	Middle Eocene	Middle Eocene
	Gauthieria Lambert, 1888, p. 7	Cenomanian	Maastrichtian
	Nardinechinus Lambert, 1933, p. 30	Upper Eocene	Upper Eocene
	Actinophyma Cotteau & Gauthier, 1895, p. 96	Campanian	Maastrichtian
	Acanthechinus Duncan & Sladen, 1882, p. 34	Upper Paleocene	Upper Eocene
	Cosmocyphus Pomel, 1883, p. 91	Campanian	Lower Paleocene
	Diplotagma Schlueter, 1870, p. 63	Upper Cretaceous	Upper Cretaceous
	Pliocyphosoma Pomel, 1883, p. 90	Santonian	Campanian
	Trochalosoma Lambert, 1897, p. 5151	Maastrichtian	Upper Paleocene
Phymosomatids incertae sedis	Winkleria Engel, 1964, p. 207	Maastrichtian	Maastrichtian
	Plistophyma Peron & Gauthier, 1881, p. 177	Campanian	Maastrichtian
	Gomphechinus Pomel, 1883, p. 90	Campanian	Maastrichtian
Stomopneustidae	Stomopneustes Agassiz, 1841, p. 7	Recent	Recent
	Circopeltis Pomel, 1883, p. 253	Turonian	Coniacian
	Phymotaxis Lambert & Thiery, 1914, p. 253	Bathonian	Maastrichtian
	Phymechinus Desor, 1856, p. 133	Bajocian	Maastrichtian
	Triadechinus Arnold & Clark, 1927	Middle Eocene	Middle Eocene
Glyptocidaridae	Glyptocidaris Agassiz, 1853, p. 356	Eocene	Recent
Hemicidaridae	Hemicidaris Agassiz, 1838, p. 3	Toarcian	Valanginian
	Gymnocidaris Agassiz, 1838, p. 3	Oxfordian	Valanginian
	Hemitiaris Pomel, 1883, p. 96	Callovian	Kimmeridgian
	Sphaerotiaris Lambert & Thiery, 1914, p. 274	Oxfordian	Oxfordian
Pseudocidaridae	Pseudocidaris Pomel, 1883, p. 95 (? Pseudocidaris Etallon, 1859)	Pliensbachian	Aptian
	Plesiocidaris Pomel, 1883, p. 95	Kimmeridgian	Kimmeridgian
	Cidaropsis Cotteau, 1863, p. 374	Bathonian	Callovian
Pseudodiadematidae	Pseudodiadema McCoy, 1848, p. 412	Oxfordian	Aptian
	Acrocidaris Agassiz, 1840, p. 52	Bathonian	Valanginian
	Hessotiara Pomel, 1883, p. 97	Bathonian	Oxfordian
	Stereopyga Pomel, 1883, p. 102	Rhaetian	Toarcian
Stomechinidae	Stomechinus Desor, 1856, p. 124	Pliensbachian	Aptian
	Tiarechinopsis Lambert, 1936, p. 120	Bajocian	Bajocian
	Echinotiara Pomel, 1883, p. 83	Toarcian	Maastrichtian
	Thierychinus Lambert, 1914, p. 244	Bajocian	Bajocian
	Polycyphus Desor	Bathonian	Callovian
	Magnosia Michelin, 1853, p. 34	Bajocian	Aptian
	Eucosmechinus Lambert & Thiery, 1914, p. 270	Oxfordian	Valanginian
	Diplechinus Lambert, 1931, p. 15	Pliensbachian	Pliensbachian
	Baronechinus Vadet, 2005, p. 29	Pliensbachian	Pliensbachian
	Codechinus Desor, 1856, p. 111	Aptian	Eocene
Stirodont incertae sedis	Dubarechinus	Pliensbachian	Pliensbachian
	Leptechinus Gauthier, 1889	Pliensbachian	Neocomian
	Leiopleurus Lambert, 1902, p. 37	Eocene	Eocene
	Egyptechinus Lambert, 1936	Middle Eocene	Middle Eocene
	Atlasaster Lambert	Pliensbachian	Pliensbachian
Pedinopsids	Pedinopsis Cotteau, 1863, p. 176	Albian	Cenomanian
	Cottaldia Desor, 1856, p. 113	Cenomanian	Cenomanian
	Leptarbacia Clark, 1915, p. 53	Albian	Albian
	Dumblea Cragin, 1893, p. 149	Albian	Albian
Aspidodiadematidae	Aspidodiadema A.Agassiz, 1878, p. 188	Recent	Recent
	Plesiodiadema Pomel, 1883, p. 106	Recent	Recent
	Gymnotiara Pomel, 1883, p. 101	Pliensbachian	Oxfordian
	Culozoma Vadet & Slowik, 2001, p. 35	Hettangian	Bajocian
Diadematidae	Diadema Gray, 1825, p. 246	Recent	Recent
	Echinothrix Peters, 1853, p. 484	Recent	Recent
	Astropyga Gray, 1825, p. 426	Recent	Recent
	Lissodiadema Mortensen, 1903, p. 393	Recent	Recent
	Chaetodiadema Mortensen, 1903, p. 1	Recent	Recent
	Goniodiadema Mortensen, 1939, p. 549	Recent	Recent
	Eremopyga Agassiz & Clark, 1908, p. 110	Recent	Recent
	Centrostephanus Peters, 1855, p. 109	Santonian	Recent
	Eodiadema Gregory	Sinemurian	Toarcian
Heterodiadematidae	Heterodiadema Cotteau, 1862, p. 75	Cenomanian	Cenomanian
	Trochodiadema de Loriol, 1900, p. 70	Aptian	Maastrichtian
	Monodiadema de Loriol, 1890, p. 58	Bathonian	Kimmeridgian
	Farquharsonia Currie, 1927, p. 416	Bathonian	Callovian
Micropygidae	Micropyga A. Agassiz, 1879, p. 274	Recent	Recent
	Kierechinus Philip, 1963, p. 1104	Lower Eocene	Lower Eocene
	Pedinothuria Gregory, 1897, p. 119	Oxfordian	Oxfordian
Pelanodiademinae	Pelanodiadema Hess, 1972, p. 42	Bajocian	Bajocian
Echinothuriidae	Echinothuria Woodward, 1863, p. 327	Santonian	Lower Paleocene
	Retzneiosoma Kroh, 2005, p. 14	Middle Miocene	Middle Miocene
	Hapalosoma Mortensen, 1903, p. 64	Recent	Recent
	Asthenosoma Grube, 1864, p. 42	Recent	Recent
	Calveriosoma Mortensen, 1934, p. 163	Recent	Recent
	Araeosoma Mortensen, 1903, p. 53	Pliocene	Recent
Hygrosomatinae	Hygrosoma Mortensen, 1903, p. 59	Recent	Recent
Kamptosomatidae	Kamptosoma Mortensen, 1903, p. 60	Recent	Recent
Paraphormosomatinae	Paraphormosoma Mortensen, 1934, p. 162	Recent	Recent
Pelanechinidae	Pelanechinus Keeping, 1878, p. 924	Oxfordian	Oxfor
Phormosomatidae	Phormosoma Thomson, 1872, p. 493	Middle Miocene	Recent
Sperosomatinae	Sperosoma Koehler, 1897, p. 304	Recent	Recent
Pedinidae	Pedina L. Agassiz, 1838, p. 4	Bajocian	Kimmeridgian
	Caenopedina Agassiz, 1869, p. 256	Bajocian	Recent
	Diademopsis Desor, 1855, p. 79	Rhaetian	Sinemurian
	Echinopedina Cotteau, 1866, p. 117	Lower Eocene	Upper Eocene
	Hemipedina Wright, 1855, p. 2	Norian	Bathonian
	Leiopedina Cotteau, 1866, p. 114	Eocene	Eocene
	Leptocidaris Quenstedt, 1858, p. 644	Oxfordian	Oxfordian
	Palaeopedina Lambert, 1900, p. 22	Hettangian	Sinemurian
	Phymopedina Pomel, 1883, p. 100	Bathonian	Tithonian
	Pseudopedina Cotteau, 1858, p. 9	Bajocian	Oxfordian
	Thieulinipedina Vadet et al. 1996, p. 43	Callovian	Callovian
	Orthocidaris Cotteau, 1862, p. 364	Valanginian	Valanginian
	Mesodiadema	Pliensbachian	Pliensbachian
Acrosaleniidae	Acrosalenia L. Agassiz, 1840, p. 38	Sinemurian	Tithonian
	Metacrosalenia Currie, 1925, p. 55	Bathonian	Callovian
	Milnia Haime, 1849, p. 217	Callovian	Valanginian
	Heterosalenia Cotteau, 1861, p. 96	Bathonian	Maastrichtian
	Polysalenia Mortensen, 1932, p. 490	Campanian	Campanian
	Prosalenia Vadet et al. 1996, p. 84	Callovian	Callovian
Holosaleniini	Holosalenia Smith & Wright, 1990, p. 130	Cenomanian	Campanian
Hyposaleniinae	Hyposalenia Desor, 1856, p. 147	Tithonian	Lower Paleocene
	Goniophorus Agassiz, 1838	Upper Albian	Cenomanian
	Poropeltaris Quenstedt, 1875, p. 242	Oxfordian	Oxfordian
Pseudosaleniidae	Pseudosalenia Cotteau, 1859	Oxfordian	Cenomanian
Saleniidae	Salenia Gray, 1835	Barremian	Recent
	Salenidia Pomel, 1883, p. 94	Upper Albian	Santonian
	Novasalenia Zitt & Geys, 2003, p. 24	Cenomanian	Cenomanian
	Bathysalenia Pomel, 1883	Albian	Recent
	Leptosalenia Smith & Wright, 1990	Aptian	Cenomanian
	Pleurosalenia Pomel, 1883, p. 94	Campanian	Upper Eocene
	Platysalenia Smith & Wright, 1990, p. 167	Albian	Albian
Salenocidarini	Salenocidaris A. Agassiz, 1869, p. 254	Lower Paleocene	Recent

## Sheet: Node 6
Family	included genera	First occurrence	Last occurrence
Acrolusiidae	Acrolusia Lambert, 1920, p. 158 [13]	Neocomian	Neocomian
Collyritidae	Collyrites Desmoulins, 1853	Callovian	Oxfordian
	Cyclolampas Pomel, 1883	Oxfordian	Tithonian
	Cardiopelta Pomel, 1883	Oxfordian	Valanginian
	Proholaster Gauthier, 1896	Berriasian	Berriasian
	Cardiolampas Pomel, 1883	Tithonian	Tithonian
Disasteridae	Disaster Agassiz, 1835, p. 16	Callovian	Hauterivian
Pygorhytidae	Pygorhytis Pomel, 1883, p. 50	Toarcian	Callovian
	Orbigniana Ebray	Bajocian	Bajocian
	Pygomalus Pomel, 1883	Pliensbachian	Callovian
Stenonasteridae	Stenonaster Lambert, 1922, p. 114	Upper Cretaceous	Upper Cretaceous
Tithoniidae	Metaporinus Agassiz, 1844	Callovian	Valanginian
	Tithonia Pomel, 1883	Callovian	Berriasian
	Corytha Pomel, 1883	Berriasian	Albian
	Tetraromania Solovjev, 1971	Berriasian	Barremian
[Hyboclypids]	Hyboclypus L Agassiz, 1839, p. 75	Bajocian	Oxfordian
	Aulacopygus Pomel, 1883, p. 53	Aalenian	Bathonian
Desorellidae	Desorella Cotteau, 1855, p. 713	Oxfordian	Kimmeridgian
	Infraclypeus Gauthier, 1884, p. 24	Tithonian	Tithonian
	Grasia Michelin, 1854	Oxfordian	Oxfordian
Apatopygidae	Apatopygus Hawkins, 1920, p. 393	Upper Paleocene	Recent
	Nucleopygus L. Agassiz, 1840, p. 16	Upper Albian	Maastrichtian
	Porterpygus Baker, 1983, p. 164	Lower Miocene	Recent
Archiaciidae	Archiacia L. Agassiz, in Agassiz & Desor, 1847, p. 159	Cenomanian	Cenomanian
[Claviasteridae]	Claviaster d'Orbigny, 1856, p. 281	Cenomanian	Turonian
Cassidulidae	Cassidulus Lamarck, 1801, p. 349	Upper Eocene	Recent
	Eurhodia Haime, 1853, p. 213	Lower Eocene	Middle Eocene
	Glossaster Lambert, 1918, p. 39	Lower Eocene	Middle Eocene
	Paralampas Duncan & Sladen, 1882, p. 72	Upper Paleocene	Upper Paleocene
	Rhyncholampas A. Agassiz, 1869, p. 270	Maastrichtian	Recent
Catopygids	Catopygus L. Agassiz, 1836, p. 185	Kimmeridgian	Maastrichtian
	Penesticta Pomel, 1883, p. 64	Cenomanian	Cenomanian
	Hemicara Schlueter, 1902, p. 332	Cenomanian	Cenomanian
Clypeidae	Clypeus Leske, 1778, p. 157	Bajocian	Oxfordian
	Cluniculus Pomel, 1883, p. 57	Oxfordian	Kimmeridgian
	Pseudosorella Etallon, 1859, p. 415	Bathonian	Oxfordian
Clypeolampadidae	Clypeolampas Pomel, 1869, p. 25	Campanian	Maastrichtian
	Hungaresia Szorenyi, 1955, p. 76	Coniacian	Maastrichtian
Echinolampadidae	Echinolampas Gray, 1825, p. 429	Middle Eocene	Recent
	Hypsoclypus Pomel,, 1869, p. 25	Middle Eocene	Recent
	Kephrenia Fourtau, 1909, p. 138	Lower Eocene	Lower Eocene
	Vologesia Cotteau & Gauthier, 1895	Maastrichtian	Maastrichtian
Faujasiidae	Faujasia d'Orbigny, 1856, p. 290	Campanian	Maastrichtian
	Zuffardia Checchia-Rispoli, 1917, p. 492	Maastrichtian	Maastrichtian
	Pygurostoma Cotteau & Gauthier, 1895	Campanian	Maastrichtian
	Domechinus Kier, 1962	Campanian	Maastrichtian
	Lefortia Cossman, 1901, p. 58	Maastrichtian	Maastrichtian
	Daradaster Tessier, 1952, p. 295	Middle Eocene	Middle Eocene
	Eurypetalum Kier, 1962, p. 140	Maastrichtian	Maastrichtian
[Stigmatopyginae]	Cardiopygus Aziz & Badve, 2001, p. 49	Maastrichtian	Maastrichtian
	Gongrochanus Kier, 1962, p. 131	Maastrichtian	Maastrichtian
	Tamililampus Aziz & Badve, 2001, p. 52	Maastrichtian	Maastrichtian
	Actapericulum Hom,es, 1995, p. 120	Lower Miocene	Lower Miocene
	Australanthus Bittner, 1892, p. 350	Upper Eocene	Upper Eocene
	Hardouinia Haime, 1853, p. 214	Turonian	Maastrichtian
	Petalobrissus Lambert, 1916, p. 82	Turonian	Maastrichtian
	Procassidulus Lambert, 1918, p. 33	Maastrichtian	Lower Paleocene
	Rhynchopygus d'Orbigny, 1856, p. 323	Maastrichtian	Upper Eocene
	Stigmatopygus d'Orbigny, 1856, p. 331	Campanian	Lower Oligocene
Galeropygidae	Galeropygus Cotteau, 1856, p.648	Toarcian	Bathonian
Neolampadidae	Neolampas A. Agassiz, 1869, p. 271	Recent	Recent
	Pisolampas Philip, 1963, p. 718	Lower Eocene	Upper Eocene
	Nannolampas Mortensen, 1948, p. 2	Recent	Recent
	Aphanophora de Meijere, 1902, p. 8	Upper Eocene	Recent
	Studeria Duncan, 1891, p. 185	Oligocene	Recent
[Pliolampadidae]	Pliolampas Pomel, 1888, p. 446	Eocene	Recent
	Oolopygus d'Orbigny, 1857, p. 454	Maastrichtian	Upper Paleocene
Nucleolitidae [Nucléolides]	Nucleolites Lamarck, 1801, p. 347	Bathonian	Cenomanian
	Phyllobrissus Cotteau, 1859, p. 81	Kimmeridgian	Aptian
	Clypeopygus d'Orbigny, 1856, p. 201	Valanginian	Hauterivian
	Crotoclypeus Pomel, 1883, p. 60	Bajocian	Oxfordian
	Bothryopneustes Fourtau, 1924, p. 27	Bathonian	Oxfordian
	Ochetus Pomel, 1883, p. 57	Upper Albian	Cenomanian
Plesiolampadidae	Plesiolampas Duncan & Sladen, 1882, p. 9	Upper Paleocene	Lower Eocene
	Oriolampas Munier-Chalmas, 1882, p. 369	Upper Paleocene	Upper Paleocene
	Eolampas Duncan & Sladen, 1882, p. 61	Lower Eocene	Upper Eocene
	Termieria Lambert, 1931, p. 30	Maastrichtian	Lower Paleocene
Pygaulidae	Pygaulus L. Agassiz in Agassiz & Desor, 1847, p. 158	Barremian	Barremian
	Pygopistes Pomel, 1883, p. 56	Cenomanian	Cenomanian
	Pygorhynchus L. Agassiz, 1839	Valanginian	Albian
	Echinogalerus Koenig, 1825, p. 171	Cenomanian	Maastrichtian
	Plagiochasma Pomel, 1883, p. 59	Valanginian	Upper Paleocene
Pygurids	Pygurus L. Agassiz, 1839, p. 68	Oxfordian	Cenomanian
	Pyguropsis de Loriol, 1902, p. 32	Cenomanian	Cenomanian
	Echinopygus d'Orbigny, 1836, p. 303	Valanginian	Cenomanian
	Astrolampas Pomel, 1883, p. 63	Bathonian	Cenomanian
Gitolampadidae	Arnaudaster Lambert, 1918, p. 32	Cenomanian	Maastrichtian
	Ilarionia Dames, 1878, p. 34	Eocene	Eocene
	Parapygus Pomel, 1883, p. 61	Turonian	Santonian
	Neocatopygus Duncan & Sladen, 1882, p. 76	Lower Eocene	Lower Eocene
	Gitolampas Gauthier, 1889, p. 98	Campanian	Middle Miocene
	Oligopodia Duncan, 1889, p. 176	Eocene	Recent
Cassiduloida incertae sedis	Anochanus Grube, 1869	Recent	Recent
	Heteronucleus Lambert, 1911	Senonian	Senonian
	Pseudonucleus Lambert, 1920	Campanian	Campanian
	Rostropygus Szorenyi, 1955	Santonian	Santonian
	Gentilia Lambert, 1918, p. 35	Cenomanian	Cenomanian
	Tropholampas Clark, 1923	Recent	Recent
Oligopygidae	Oligopygus de Loriol, 1888, p. 395	Middle Eocene	Upper Eocene
	Haimea Michelin, 1851, p. 92	Middle Eocene	Upper Eocene
Togocyamids	Togocyamus Oppenheim, 1915, p. 20	Upper Paleocene	Upper Paleocene
Conoclypidae	Conoclypeus Agassiz, 1839	Upper Paleocene	Middle Eocene
	Oviclypeus Dames, 1877	Eocene	Eocene
Scutellinoididae	Scutellinoides Durham, 1955, p. 128	Lower Miocene	Middle Miocene
	Philipaster Wang, 1994, p. 227	Upper Oligocene	Lower Miocene
	Willungaster Philip & Foster, 1971	Lower Miocene	Lower Miocene
	Prowillunaster Wang, 1994, p. 229	Upper Oligocene	Lower Miocene
Ammotrophinae	Ammotrophus H. L. Clark, 1928, p. 471	Pliocene	Recent
	Monostychia Laube, 1869, p. 118	Lower Miocene	Lower Miocene
Arachnoididae	Arachnoides Leske, 1778, p. 471	Pliocene	Recent
	Fellaster Durham, 1955, p. 125	Pliocene	Recent
Clypeasteridae	Clypeaster Lamarck, 1801, p. 341	Upper Eocene	Recent
Fossulasteridae	Fossulaster Lambert & Thiery, 1925, p. 577	Lower Miocene	Lower Miocene
Echinocyamidae	Echinocyamus van Phelsum, 1774, p. 131	Middle Eocene	Recent
	Mortonia Gray, 1851, p. 38	Recent	Recent
	Leniechinus	Middle Eocene	Middle Eocene
Fibulariidae	Fibularia Lamarck, 1816, p. 16	Middle Eocene	Recent
	Tridium Tandon & Srivastava, 1980, p. 1	Middle Eocene	Middle Eocene
	Lenicyamidia Brunnschweiler, 1962, p. 165	Lower Eocene	Lower Eocene
	Thagastea Pomel, 1888, p. 373	Eocene	Eocene
	Fibulariella Mortensen, 1948, p. 72	Middle Eocene	Recent
Laganidae	Laganum Link, 1807, p. 161	Pliocene	Recent
	Sismondia Desor, 1857, p. 225	Middle Eocene	Lower Miocene
	Hupea Pomel, 1883, p. 69	Pliocene	Recent
	Jacksonaster Lambert & Thiery, 1914, p. 313	Miocene	Recent
	Peronella Gray, 1855, p. 13	Miocene	Recent
	Rumphia Desor, 1858, p. 229	Upper Miocene	Recent
Neolaganidae	Neolaganum Durham, 1954, p. 680	Upper Eocene	Upper Eocene
	Weisbordella Durham, 1954, p. 682	Upper Eocene	Upper Eocene
	Pentedium Kier, 1967, p. 989	Middle Eocene	Middle Eocene
	Tetradiella Liao & Lin, 1981, p. 484	Pliocene	Pliocene
	Durhamella Kier, 1968, p. 23	Middle Eocene	Upper Eocene
	Wythella Durham, 1954, p. 682	Middle Eocene	Upper Oligocene
	Sanchezella Durham, 1954, p. 682	Upper Eocene	Upper Eocene
	Cubanaster Sanchez Roig, 1952, p. 3	Middle Eocene	Upper Eocene
Astriclypeidae	Astriclypeus Verrill, 1867, p. 311	Upper Oligocene	Recent
	Echinodiscus Leske, 1778, p. 195	Lower Miocene	Recent
	Amphiope L. Agassiz, 1840, p. 6	Upper Oligocene	Recent
Dendrasteridae	Dendraster L. Agassiz, in Agassiz & Desor, 1847, p. 135	Upper Miocene	Recent
Echinarachniidae	Echinarachnius Gray, 1825, p. 428	Middle Miocene	Recent
	Scutellaster Cragin, 1895, p. 90	Upper Miocene	Pleistocene
	Astrodapsis Conrad, 1856.p. 315	Miocene	Pliocene
	Pseudastrodapsis Durham, 1953, p. 121	Upper Miocene	Pliocene
	Vaquerosella Durham, 1955, p. 166	Lower Miocene	Middle Miocene
	Faassia Schmidt, 1971, p. 911	Upper Miocene	Upper Miocene
	Proescutella Pomel, 1883, p. 70	Middle Eocene	Middle Eocene
Eoscutellidae	Eoscutella Grant & Hertlein, 1938, p. 54	Middle Eocene	Upper Eocene
Mellitidae	Mellita Cotteau, 1866, p. 822 ?Agassiz 1841	Upper Miocene	Recent
	Leodia Gray, 1852, p. 36	Pliocene	Recent
	Mellitella Duncan, 1889, p. 169	Miocene	Recent
	Encope L. Agassiz, 1841, p. 45	Lower Miocene	Recent
Monophorasteridae	Monophoraster Lambert & Thiery, 1921, p. 324	Middle Miocene	Upper Miocene
	Amplaster Martinez, 1984, p. 506	Upper Oligocene	Upper Miocene
Protoscutellidae	Protoscutella Stefanini, 1924, p. 843	Middle Eocene	Upper Eocene
	Periarchus Conrad, 1866, p. 21	Upper Eocene	Upper Eocene
	Mortonella Pomel, 1883, p. 231	Upper Eocene	Upper Eocene
Rotulidae	Rotula Schumacher, 1817, p. 33	Recent	Recent
	Rotuloidea Etheridge, 1872, p. 98	Pliocene	Pliocene
	Heliophora L. Agassiz, 1840, p. 17	Pliocene	Recent
Scutasteridae	Scutaster Pack, 1909, p. 278	Middle Eocene	Middle Eocene
Scutellines stem group	Scutellina L. Agassiz, 1841, p. 98	Middle Eocene	Upper Eocene
	Eoscutum Lambert, 1914, p. 239	Lower Eocene	Middle Eocene
	Porpitella Pomel, 1883, p. 72	Middle Eocene	Middle Eocene
	Lenita Desor, 1968, p. 4	Middle Eocene	Middle Eocene
Abertellidae	Abertella Durham, 1953, p. 350	Lower Miocene	Middle Miocene
	Karlaster Marchesini Santos, 1958, p. 16	Lower Miocene	Lower Miocene
Scutellidae	Scutella Lamarck, 1816, p. 7	Upper Oligocene	Lower Miocene
	Parascutella Durham, 1953, p. 349	Lower Miocene	Middle Miocene
	Scutulum Tournouer, 1869	Upper Eocene	Lower Oligocene
	Scaphechinus A Agassiz, 1863, p. 359	Upper Miocene	Recent
	Samlandaster Lambert, 1914	Upper Eocene	Upper Eocene
	Reymondella Durham, 1955, p. 168	Upper Miocene	Pliocene
Scutellina incertae sedis	Iheringiella Berg, 1898, p. 437	Lower Miocene	Lower Miocene
Taiwanasteridae	Taiwanaster Wang, 1984, p. 134	Oligocene	Recent
	Marginoproctus Budin, 1980, p. 306	Recent	Recent
Conulidae	Conulus Leske, 1778, p. 161	Valanginian	Maastrichtian
	Globator Agassiz, 1840, p. 16	Hauterivian	Maastrichtian
	Conulopyrina Hawkins, 1921, p. 420	Aptian	Lower Albian
	Pygopyrina Pomel. 1883, p. 54	Oxfordian	Kimmeridgian
Echinoneidae [Échinonéides]	Echinoneus Leske, 1778, p. 173	Lower Miocene	Recent
	Amblypygus L. Agassiz, 1840, p.5	Eocene	Miocene
	Paramblypygus Tessier & Roman, 1973, p. 140	Upper Paleocene	Upper Paleocene
	Micropetalon Agassiz & Clark, 1907	Recent	Recent
	Duperieria Roman, 1968, p. 120	Middle Eocene	Middle Eocene
	Koehleraster Lambert & Thiery, 1921, p. 331	Upper Eocene	Recent
Galeritidae	Galerites Lamarck, 1801, p. 19	Santonian	Maastrichtian
	Rostrogalerus Lambert, 1911, p. 30	Upper Albian	Cenomanian
Neoglobatoridae	Adelopneustes Gauthier, 1889, p. 52 [Neoglobator Endelman, 1980, p. 96]	Maastrichtian	Lower Eocene
Calymnidae	Calymne Wyville Thomson, 1877, p. 397	Recent	Recent
	Sternopatagus de Meijere, 1902, p. 10	Upper Cretaceous	Recent
	Chelonechinus Bather, 1934, p. 860	Upper Miocene	Pliocene
	Pseudoffaster Lambert, 1924, p. 413	Campanian	Maas
Cardiasteridae	Cardiaster Forbes, 1850, p. 422	Turonian	Maastrichtian
	Protocardiaster Smith & Wright, 2003, p. 476	Cenomanian	Turonian
	Hagenowia Duncan, 1889, p. 210	Coniacian	Maastrichtian
	Infulaster Desor, 1858, p. 347	Turonian	Coniacian
[Cardiotaxinae]	Sternotaxis Lambert, 1893, p. 95 = [Cardiotaxis Lambert, 1917, p. 212 (22)]	Turonian	Maastrichtian
	Plesiocorys Pomel, 1883	Turonian	Santonian
Corystidae	Corystus Pomel, 1883, p. 61	Middle Eocene	Recent
	Cardabia Foster & Philip, 1978, p. 798	Paleocene	Paleocene
	Huttonechinus Foster & Philip, 1978	Lower Oligocene	Lower Oligocene
Echinocorythidae	Echinocorys Leske, 1778, p. 175	Turonian	Upper Paleocene
	Pseudananchys Pomel, 1883	Aptian	Cenomanian
Hemipneustidae	Hemipneustes L. Agassiz, 1836, p. 16	Campanian	Maastrichtian
	Medjesia Jeffery, 1997, p. 244	Campanian	Campanian
	Plesiohemipneustes Smith & Wright, 2003, p. 483	Upper Albian	Cenomanian
	Opisopneustes Gauthier, 1889, p. 2	Campanian-Maastrichtian	Campanian-Maastrichtian
	Toxopatagus Pomel, 1883, p. 30	Middle Miocene	Middle Miocene
Holasteridae	Holaster Agassiz, 1836, p. 183	Hauterivian	Cenomanian
	Offaster Desor, 1858, p. 333	Campanian	Maastrichtian
	Cibaster Pomel, 1883, p. 48	Santonian	Maastrichtian
	Messaoudia Lambert, 1917	Cenomanian	Cenomanian
	Scagliaster Munier-Chalmas, 1891, p. 11	Turonian	Upper Cretaceous
	Galeola Quenstedt, 1874, p. 595	Santonian	Campanian
	Crassiholaster Smith & Wright, 2003	Albian	Cenomanian
	Lampadocorys Pomel, 1883, p. 46	Cenomanian	Lower Paleocene
Incertae sedis	Pilematechinus A Agassiz, 1904	Recent	Recent
	Ganbirretia GAUTHIER, 1903, P. 19	Lower Paleocene	Lower Paleocene
Plexechinidae	Plexechinus A Agassiz, 1898, p. 78	Recent	Recent
Pourtalesiidae	Pourtalesia A. Agassiz 1869, p. 272	Middle Miocene	Recent
	Galeaster Seunes, 1889, p. 821	Maastrichtian	Upper Paleocene
	Echinocrepis A Agassiz, 1879, p. 206	Recent	Recent
	Spatagocystis A Agassiz, 1879, p. 206	Recent	Recent
	Cystocrepis Mortensen, 1907, p. 84	Recent	Recent
	Echinosigra Mortensen, 1907, p. 82	Recent	Recent
	CeratophysaPomel, 1883, p. 40	Recent	Recent
	Helgocystis Mortensen, 1907, p. 82	Recent	Recent
	Solenocystis Mironov, 2008, p. 13	Recent	Recent
Pseudholasterinae	Pseudholaster Pomel, 1883, p. 45	Valanginian	Paleocene
	Eoholaster Solovjev, 1989, p. 150	Berriasian	Berriasian
	Taphraster Pomel, 1883, p. 46	Hauterivian	Hauterivian
	Giraliaster Foster & Philip, 1978, p. 804	Maastrichtian	Upper Oligocene
Stegasteridae	Stegaster Pomel, 1883, p. 48	Upper Cretaceous	Upper Cretaceous
	Jeronia Seunes, 1888, p. 809	Lower Paleocene	Lower Paleocene
	Guettaria Gauthier, 1888, p. 532	Campanian	Maastrichtian
	Lampadaster Cotteau, 1889, p. 313	Campanian-Maastrichtian	Campanian-Maastrichtian
	Tholaster Seunes, 1891, p. 23	Maastrichtian	Maastrichtian
	Entomaster Gauthier, 1888, p. 532	Campanian	Campanian
	Seunaster Lambert, 1912, p. 385	Maastrichtian	Maastrichtian
Urechinidae	Urechinus A. Agassiz, 1879, p. 207	Recent	Recent
	Cystechinus A Agassiz, 1879, p. 207	Recent	Recent
	Antrechinus Mooi & David, 1996, p. 946	Recent	Recent
(Carnarechininae)	Carnarechinus Mironov, 1978, p. 209	Recent	Recent
Urechinina incertae sedis	Basseaster Lambert, 1936, p. 23	Maastrichtian	Lower Paleocene
Aeropsidae [Aeropidae]	Aeropsis Mortensen, 1907, p. 90	Recent	Recent
	Sphenaster Jeffery, 1999, p. 131	Lower Paleocene	Lower Paleocene
Antillasterinae	Antillaster Lambert, 1909, p. 168	Middle Eocene	Middle Miocene
	Moronaster Sanchez Roig, 1952, p. 13	Eocene	Eocene
Asterostomatidae	Asterostoma Agassiz, in Agassiz & Desor 1847, p. 168	Eocene	Eocene
	Stomaporus Cotteau, 1888, p. 977	Eocene	Eocene
Brissidae [Brissina]	Brissus Gray, 1825, p. 431	Middle Eocene	Recent
	Anabrissus Mortensen, 1950, p. 161	Recent	Recent
	Taimanawa Henderson & Fell, 1969, p. 3	Oligocene	Recent
	Schizobrissus Pomel, 1869, p. 13	Eocene	Upper Miocene
	Idiobryssus Clark, 1939, p. 173	Recent	Recent
	Metalia Gray, 1855, p. 51	Miocene	Recent
	Rhynobrissus Agassiz, 1872, p. 58	Recent	Recent
	Rhabdobrissus Cotteau, 1889, p. 281	Upper Miocene	Recent
	Meoma Gray, 1851, p. 131	Middle Eocene	Recent
	Plagiobrissus Pomel, 1883, p. 29	Upper Eocene	Recent
	Anametalia Mortensen, 1950, p. 161	Recent	Recent
	Neopneustes Duncan, 1889, p. 258	Recent	Recent
	Peraspatangus Philip & Foster, 1971, p. 689	Lower Miocene	Middle Miocene
Brissopsidae	Brissopsis L. Agassiz, in Agassiz & Desor, 1847, p. 14	Upper Eocene	Recent
	Kleinia Gray, 1851, p. 133	Lower Oligocene	Recent
Corasterinae	Coraster Cotteau, 1886, p. 69	Campanian	Upper Paleocene
	Lambertiaster Gauthier, 1892, p. 28	Campanian-Maastrichtian	Maastrichtian
	Cordastrum Nisiyama, 1968, p. 175	Upper Cretaceous	Upper Cretaceous
	Cottreaucorys Lambert, 1920, p. 26	Coniacian	Lower Paleocene
	Physaster Pomel, 1883	Cenomanian	Cenomanian
	Homoeaster Pomel, 1883, p. 44	Coniacian	Lower Paleocene
	Orthaster Moskvin, 1982, p. 103	Campanian	Upper Paleocene
Cyclasterinae	Cyclaster Cotteau, 1856, p. 345	Maastrichtian	Recent
	Isaster Desor, 1858, p. 359	Maastrichtian	Paleocene
	Isopatagus Mortensen, 1948, p. 113	Recent	Recent
Echinocardiidae	Echinocardium Gray, 1825, p. 430	Lower Miocene	Recent
Enichasterinae	Enichaster de Loriol 1882, p. 30	Oligocene	Oligocene
Eupatangidae [Brissoidesinae]	Eupatagus Agassiz, in Agassiz & Desor 1847, p. 9	Lower Eocene	Recent
Eurypataginae	Eurypatagus Mortensen, 1948, p. 133	Recent	Recent
	Platybrissus Grube, 1865, p. 61	Miocene	Recent
	Elipneustes Koehler, 1914, p. 213	Recent	Recent
	Linopneustes Agassiz, 1881, p. 167	Recent	Recent
	Paramaretia Mortensen, 1950, p. 160	Recent	Recent
Hemiasteridae	Hemiaster Desor, in Agassiz & Desor, 1847, p. 16	Albian	Maastrichtian
	Leymeriaster Lambert & Thiery, 1924, p. 500	Cenomanian	Maastrichtian
	Palhemiaster Lambert, 1916, p. 159	Aptian	Upper Albian
	Jordaniaster Neumann, 1999, p. 176	Cenomanian	Cenomanian
	Heterolampas Cotteau, 1862	Campanian	Campanian
	Mecaster Pomel, 1883, p. 42	Cenomanian	Maastrichtian
	Kupeia McKnight, 1974, p. 37	Recent	Recent
	Bolbaster Pomel, 1869, p. 15	Turonian	Upper Miocene
	Proraster Lambert, 1895, p. 256	Campanian	Maastrichtian
	Holanthus Lambert & Thiery, 1924, p. 505	Maastrichtian	Recent
	Leiostomaster Lambert, 1920, p. 20	Campanian	Recent
Loveniidae	Lovenia Desor, 1847, p. 10	Upper Oligocene	Recent
	Laevipatagus Noetling, 1885, p. 211	Upper Eocene	Upper Eocene
	Gualtieria Desor, 1847, p. 10	Middle Eocene	Lower Oligocene
	Pseudolovenia Agassiz & Clark, 1907, p. 255	Recent	Recent
	Hemipatagus Desor, 1858, p. 416	Middle Eocene	Lower Miocene
	Semipetalon Szorenyi, 1963, p. 193	Upper Eocene	Upper Eocene
	Atelospatangus Kocj, 1885, p. 115	Middle Eocene	Upper Eocene
[Breyninae]	Breynia Desor, in Agassiz & Desor 1847, p. 12	Oligocene	Recent
Macropneustidae	Macropneustes Agassiz, in Agassiz & Desor, 1847, p. 8	Middle Eocene	Miocene
	Archaechinus Kier, 1957, p. 891	Lower Eocene	Lower Eocene
	Argopatagus Agassiz, 1879, p. 209	Recent	Recent
	Hypsopatagus Pomel, 1883, p. 31	Upper Eocene	Oligocene
[Megapneustinae]	Megapneustes Gauthier, 1899, p. 678	Lower Eocene	Oligocene
	Trachypatagus Pomel, 1869	Upper Eocene	Pliocene
	Pharaonaster Lambert, 1920, p. 26	Lower Eocene	Lower Eocene
Maretiidae	Maretia Gray, 1855, p. 48	Middle Eocene	Recent
	Mariania Airaghi, 1901, p. 211	Lower Miocene	Lower Miocene
	Pycnolampas Agassiz & Clark, 1907	Recent	Recent
	Gymnopatagus Doderlein, 1901, p. 22	Recent	Recent
	Mazettia Lambert & Thiery, 1915, p. 192	Middle Miocene	Upper Miocene
	Spatagobrissus Clark, 1923, p. 402	Middle Miocene	Recent
	Granobrissoides Lambert, 1920, p. 26	Upper Oligocene	Recent
	Homolampas Agassiz, 1874, p. 137	Recent	Recent
	Hemimaretia Mortensen, 1950, p. 160	Recent	Recent
	Nacospatangus A Agassiz, 1873	Recent	Recent
Micrasteridae	Micraster L. Agassiz, 1836, p. 184	Turonian	Lower Paleocene
	Diplodetus Schlueter, 1900, p. 364	Campanian	Lower Paleocene
	Plesiaster Pomel, 1883, p. 42	Santonian	Lower Paleocene
	Gibbaster Gauthier, 1887, p. 381	Turonian	Campanian
	Pseudogibbaster Moskvin, 1983, p. 111	Lower Paleocene	Upper Paleocene
	Habanaster Lambert, 1924, p. 11	Upper Eocene	Upper Eocene
	Turanglaster Solovjev & Melikov, 1963, p. 44	Campanian	Campanian
	Epiaster d'Orbigny, 1853, p. 186	Barremian	Cenomanian
	Sogdiaster Egorov, 1972, p. 59	Senonian	Senonian
Ovulasteridae	Ovulaster Cotteaum 1884, p. 38	Senonian	Lower Paleocene
Palaeostomatidae	Palaeostoma Loven, in Agassiz, 1872, p. 147	Eocene	Recent
	Sarsiaster Mortensen, 1950, p. 155	Recent	Recent
	Ditremaster Munier-Chalmas 1885, p. 1076	Lower Eocene	Pliocene
	Trachyaster Pomel, 1869, p. 473	Pliocene	Pliocene
Palaeotropidae	Palaeotropus Loven, 1874, p. 17	Recent	Recent
	Paleotrema Koehler, 1914, p. 45	Recent	Recent
	Scrippsechinus Allison, Durham & Mintz, 1967, p. 16	Recent	Recent
	Palaeobrissus A Agassiz, 1883, p. 56	Middle Miocene	Recent
Paleopneustidae	Paleopneustes A. Agassiz, 1873, p. 223	Miocene	Recent
	Plesiozonus De Meijere, 1902, p. 12	Recent	Recent
Periasteridae	Periaster d'Orbigny, 1853, p. 269	Cenomanian	Cenomanian
Pericosmidae	Pericosmus Agassiz, in Agassiz & Desor, 1847 p. 19	Lower Eocene	Recent
	Faorina Gray, 1851, p. 132	Recent	Recent
Plesiasteridae	Plesiaster Pomel, 1883, p. 42	Santonian	Paleocene
Prenasteridae	Prenaster Desor, 1853, p. 279	Lower Eocene	Recent
	Tripylus Philippi, 1845, p. 344	Paleocene	Recent
	Holcopneustes Cotteau, 1889, p. 33	Maastrichtian	Oligocene
	Anisaster Pomel, 1886, p. 612	Upper Eocene	Lower Miocene
	Agassizia Valenciennes, 1847	Middle Eocene	Recent
	Peribrissus Pomel, 1869, p. 13	Lower Miocene	Middle Miocene
	Antiquobrissus Szorenyi, 1955, p. 126	Upper Cretaceous	Upper Cretaceous
Schizasteridae	Schizaster L. Agassiz, 1836, p. 185	Lower Eocene	Recent
	Hemifaorina Jeannet & Martin, 1937, p. 289	Upper Miocene	Upper Miocene
	Opissaster Pomel, 1883, p. 37	Lower Eocene	Pliocene
	Ova Gray, 1825, p. 431	Eocene	Recent
	Caribbaster Kier, 1984, p. 67	Middle Eocene	Upper Eocene
	Protenaster Pomel, 1883, p. 36	Upper Eocene	Recent
	Diploporaster Mortensen, 1950, p. 160	Upper Eocene	Recent
	Schizopneustes Thiery, 1907, p. 64	Lower Paleocene	Lower Paleocene
	Gregoryaster Lambert, 1907, p. 59	Maastrichtian	Lower Miocene
	Abatus Troschel, 1851, p. 72	Lower Eocene	Recent
	Tripylaster Mortensen, 1907, p. 122	Recent	Recent
	Aceste Thomas, 1877, p. 376	Recent	Recent
	Moiropsis A Agassiz, 1881, p. 205	Miocene	Recent
	Moira A Agassiz, 1872, p. 146	Miocene	Recent
	Aguayoaster Sanchez Roig, 1952, p. 10	Middle Eocene	Upper Eocene
	Hypselaster Clark, 1917, p. 185	Eocene	Recent
[Brisasterinae]	Brisaster Gray, 1855, p. 61	Maastrichtian	Recent
	Linthia Desor, 1853, p. 278	Campanian	Pliocene
Somaliasteridae	Somaliaster Hawkins, 1935, p. 53	Campanian-Maastrichtian	Campanian-Maastrichtian
	Iraniaster Cotteau & Gauthier, 1895, p. 26	Campanian-Maastrichtian	Campanian-Maastrichtian
	Brightonia Kier, 1957, p. 871	Upper Paleocene	Upper Paleocene
	Leviechinus Kier, 1957, p. 873	Upper Paleocene	Upper Paleocene
Spatangidae	Spatangus Gray, 1825, p. 430	Lower Oligocene	Recent
	Plethotaenia Clark, 1917, p. 233	Recent	Recent
	Granopatagus Lambert, 1915, p. 193	Eocene	Recent
Toxasteridae	Toxaster Agassiz, 1840, p. 25	Valanginian	Aptian
	Washitaster Lambert, 1927, p. 271	Albian	Albian
	Miotoxaster Pomel, 1883, p. 44	Hauterivian	Albian
	Pliotoxaster Fourtau, 1907, p. 140	Aptian	Cenomanian
	Macraster Roemer, 1888, p. 191	Albian	Turonian
	Niponaster Lambert, 1920, p. 168	Senonian	Maastrichtian
	Aphelaster Lambert, 1920, p. 9	Berriasian	Hauterivian
	Somalechinus Chechia-Rispoli, 1945, p. 85	Cenomanian	Cenomanian
Paleopneustina Incertae sedis B	Heterobrissus Manzoni & Mazzetti, 1877, p. 354	Oligocene	Recent
	Pygospatangus Cotteau, 1888, p. 977	Eocene	Eocene
	Genopatagus A Agassiz, 1879, p. 210	Recent	Recent
	Megapetalus Clark, 1929, p. 257	Upper Miocene	Pliocene
	Brachysternaster Larrain, 1985, p. 121	Recent	Recent
	Amphipneustes Koehler, 1900, p. 817	Recent	Recent
Paleopneustina Incertae sedis A	Hemigymnia Arnaud, 1898, p. 118	Lower Paleocene	Upper Paleocene
	Schizocosmus Markov, 1990, p. 54	Recent	Recent
	Eopericosmus Markov & Solovjev, 2001, p. 16	Paleocene	Oligocene
Incertae sedis	Adetaster Lambert, 1895, p. 1895	Eocene	Eocene
	Cheopsia, Fourtau, 1909, p. 149	Eocene	Eocene
	Mauritanaster Lambert, 1920	Lower Eocene	Lower Eocene
	Polydesmaster Lambert, 1920, p. 16	Cenomanian	Turonian
Unifasciidae	Unifascia Cooke, 1959, p. 79	Middle Eocene	Middle Eocene

## Sheet: Node 8
Family	included genera	First occurrence	Last occurrence
Apatopygidae	Apatopygus Hawkins, 1920, p. 393	Upper Paleocene	Recent
	Nucleopygus L. Agassiz, 1840, p. 16	Upper Albian	Maastrichtian
	Porterpygus Baker, 1983, p. 164	Lower Miocene	Recent
Cassidulidae	Cassidulus Lamarck, 1801, p. 349	Upper Eocene	Recent
	Eurhodia Haime, 1853, p. 213	Lower Eocene	Middle Eocene
	Glossaster Lambert, 1918, p. 39	Lower Eocene	Middle Eocene
	Paralampas Duncan & Sladen, 1882, p. 72	Upper Paleocene	Upper Paleocene
	Rhyncholampas A. Agassiz, 1869, p. 270	Maastrichtian	Recent
Clypeolampadidae	Clypeolampas Pomel, 1869, p. 25	Campanian	Maastrichtian
	Hungaresia Szorenyi, 1955, p. 76	Coniacian	Maastrichtian
Echinolampadidae	Echinolampas Gray, 1825, p. 429	Middle Eocene	Recent
	Hypsoclypus Pomel,, 1869, p. 25	Middle Eocene	Recent
	Kephrenia Fourtau, 1909, p. 138	Lower Eocene	Lower Eocene
	Vologesia Cotteau & Gauthier, 1895	Maastrichtian	Maastrichtian
Faujasiidae	Faujasia d'Orbigny, 1856, p. 290	Campanian	Maastrichtian
	Zuffardia Checchia-Rispoli, 1917, p. 492	Maastrichtian	Maastrichtian
	Pygurostoma Cotteau & Gauthier, 1895	Campanian	Maastrichtian
	Domechinus Kier, 1962	Campanian	Maastrichtian
	Lefortia Cossman, 1901, p. 58	Maastrichtian	Maastrichtian
	Daradaster Tessier, 1952, p. 295	Middle Eocene	Middle Eocene
	Eurypetalum Kier, 1962, p. 140	Maastrichtian	Maastrichtian
[Stigmatopyginae]	Cardiopygus Aziz & Badve, 2001, p. 49	Maastrichtian	Maastrichtian
	Gongrochanus Kier, 1962, p. 131	Maastrichtian	Maastrichtian
	Tamililampus Aziz & Badve, 2001, p. 52	Maastrichtian	Maastrichtian
	Actapericulum Hom,es, 1995, p. 120	Lower Miocene	Lower Miocene
	Australanthus Bittner, 1892, p. 350	Upper Eocene	Upper Eocene
	Hardouinia Haime, 1853, p. 214	Turonian	Maastrichtian
	Petalobrissus Lambert, 1916, p. 82	Turonian	Maastrichtian
	Procassidulus Lambert, 1918, p. 33	Maastrichtian	Lower Paleocene
	Rhynchopygus d'Orbigny, 1856, p. 323	Maastrichtian	Upper Eocene
	Stigmatopygus d'Orbigny, 1856, p. 331	Campanian	Lower Oligocene
Neolampadidae	Neolampas A. Agassiz, 1869, p. 271	Recent	Recent
	Pisolampas Philip, 1963, p. 718	Lower Eocene	Upper Eocene
	Nannolampas Mortensen, 1948, p. 2	Recent	Recent
	Aphanophora de Meijere, 1902, p. 8	Upper Eocene	Recent
	Studeria Duncan, 1891, p. 185	Oligocene	Recent
[Pliolampadidae]	Pliolampas Pomel, 1888, p. 446	Eocene	Recent
	Oolopygus d'Orbigny, 1857, p. 454	Maastrichtian	Upper Paleocene
Plesiolampadidae	Plesiolampas Duncan & Sladen, 1882, p. 9	Upper Paleocene	Lower Eocene
	Oriolampas Munier-Chalmas, 1882, p. 369	Upper Paleocene	Upper Paleocene
	Eolampas Duncan & Sladen, 1882, p. 61	Lower Eocene	Upper Eocene
	Termieria Lambert, 1931, p. 30	Maastrichtian	Lower Paleocene
Gitolampadidae	Arnaudaster Lambert, 1918, p. 32	Cenomanian	Maastrichtian
	Ilarionia Dames, 1878, p. 34	Eocene	Eocene
	Parapygus Pomel, 1883, p. 61	Turonian	Santonian
	Neocatopygus Duncan & Sladen, 1882, p. 76	Lower Eocene	Lower Eocene
	Gitolampas Gauthier, 1889, p. 98	Campanian	Middle Miocene
	Oligopodia Duncan, 1889, p. 176	Eocene	Recent
Oligopygidae	Oligopygus de Loriol, 1888, p. 395	Middle Eocene	Upper Eocene
	Haimea Michelin, 1851, p. 92	Middle Eocene	Upper Eocene
Togocyamids	Togocyamus Oppenheim, 1915, p. 20	Upper Paleocene	Upper Paleocene
Conoclypidae	Conoclypeus Agassiz, 1839	Upper Paleocene	Middle Eocene
	Oviclypeus Dames, 1877	Eocene	Eocene
Scutellinoididae	Scutellinoides Durham, 1955, p. 128	Lower Miocene	Middle Miocene
	Philipaster Wang, 1994, p. 227	Upper Oligocene	Lower Miocene
	Willungaster Philip & Foster, 1971	Lower Miocene	Lower Miocene
	Prowillunaster Wang, 1994, p. 229	Upper Oligocene	Lower Miocene
Ammotrophinae	Ammotrophus H. L. Clark, 1928, p. 471	Pliocene	Recent
	Monostychia Laube, 1869, p. 118	Lower Miocene	Lower Miocene
Arachnoididae	Arachnoides Leske, 1778, p. 471	Pliocene	Recent
	Fellaster Durham, 1955, p. 125	Pliocene	Recent
Clypeasteridae	Clypeaster Lamarck, 1801, p. 341	Upper Eocene	Recent
Fossulasteridae	Fossulaster Lambert & Thiery, 1925, p. 577	Lower Miocene	Lower Miocene
Echinocyamidae	Echinocyamus van Phelsum, 1774, p. 131	Middle Eocene	Recent
	Mortonia Gray, 1851, p. 38	Recent	Recent
	Leniechinus	Middle Eocene	Middle Eocene
Fibulariidae	Fibularia Lamarck, 1816, p. 16	Middle Eocene	Recent
	Tridium Tandon & Srivastava, 1980, p. 1	Middle Eocene	Middle Eocene
	Lenicyamidia Brunnschweiler, 1962, p. 165	Lower Eocene	Lower Eocene
	Thagastea Pomel, 1888, p. 373	Eocene	Eocene
	Fibulariella Mortensen, 1948, p. 72	Middle Eocene	Recent
Laganidae	Laganum Link, 1807, p. 161	Pliocene	Recent
	Sismondia Desor, 1857, p. 225	Middle Eocene	Lower Miocene
	Hupea Pomel, 1883, p. 69	Pliocene	Recent
	Jacksonaster Lambert & Thiery, 1914, p. 313	Miocene	Recent
	Peronella Gray, 1855, p. 13	Miocene	Recent
	Rumphia Desor, 1858, p. 229	Upper Miocene	Recent
Neolaganidae	Neolaganum Durham, 1954, p. 680	Upper Eocene	Upper Eocene
	Weisbordella Durham, 1954, p. 682	Upper Eocene	Upper Eocene
	Pentedium Kier, 1967, p. 989	Middle Eocene	Middle Eocene
	Tetradiella Liao & Lin, 1981, p. 484	Pliocene	Pliocene
	Durhamella Kier, 1968, p. 23	Middle Eocene	Upper Eocene
	Wythella Durham, 1954, p. 682	Middle Eocene	Upper Oligocene
	Sanchezella Durham, 1954, p. 682	Upper Eocene	Upper Eocene
	Cubanaster Sanchez Roig, 1952, p. 3	Middle Eocene	Upper Eocene
Astriclypeidae	Astriclypeus Verrill, 1867, p. 311	Upper Oligocene	Recent
	Echinodiscus Leske, 1778, p. 195	Lower Miocene	Recent
	Amphiope L. Agassiz, 1840, p. 6	Upper Oligocene	Recent
Dendrasteridae	Dendraster L. Agassiz, in Agassiz & Desor, 1847, p. 135	Upper Miocene	Recent
Echinarachniidae	Echinarachnius Gray, 1825, p. 428	Middle Miocene	Recent
	Scutellaster Cragin, 1895, p. 90	Upper Miocene	Pleistocene
	Astrodapsis Conrad, 1856.p. 315	Miocene	Pliocene
	Pseudastrodapsis Durham, 1953, p. 121	Upper Miocene	Pliocene
	Vaquerosella Durham, 1955, p. 166	Lower Miocene	Middle Miocene
	Faassia Schmidt, 1971, p. 911	Upper Miocene	Upper Miocene
	Proescutella Pomel, 1883, p. 70	Middle Eocene	Middle Eocene
Eoscutellidae	Eoscutella Grant & Hertlein, 1938, p. 54	Middle Eocene	Upper Eocene
Mellitidae	Mellita Cotteau, 1866, p. 822 ?Agassiz 1841	Upper Miocene	Recent
	Leodia Gray, 1852, p. 36	Pliocene	Recent
	Mellitella Duncan, 1889, p. 169	Miocene	Recent
	Encope L. Agassiz, 1841, p. 45	Lower Miocene	Recent
Monophorasteridae	Monophoraster Lambert & Thiery, 1921, p. 324	Middle Miocene	Upper Miocene
	Amplaster Martinez, 1984, p. 506	Upper Oligocene	Upper Miocene
Protoscutellidae	Protoscutella Stefanini, 1924, p. 843	Middle Eocene	Upper Eocene
	Periarchus Conrad, 1866, p. 21	Upper Eocene	Upper Eocene
	Mortonella Pomel, 1883, p. 231	Upper Eocene	Upper Eocene
Rotulidae	Rotula Schumacher, 1817, p. 33	Recent	Recent
	Rotuloidea Etheridge, 1872, p. 98	Pliocene	Pliocene
	Heliophora L. Agassiz, 1840, p. 17	Pliocene	Recent
Scutasteridae	Scutaster Pack, 1909, p. 278	Middle Eocene	Middle Eocene
Scutellines stem group	Scutellina L. Agassiz, 1841, p. 98	Middle Eocene	Upper Eocene
	Eoscutum Lambert, 1914, p. 239	Lower Eocene	Middle Eocene
	Porpitella Pomel, 1883, p. 72	Middle Eocene	Middle Eocene
	Lenita Desor, 1968, p. 4	Middle Eocene	Middle Eocene
Abertellidae	Abertella Durham, 1953, p. 350	Lower Miocene	Middle Miocene
	Karlaster Marchesini Santos, 1958, p. 16	Lower Miocene	Lower Miocene
Scutellidae	Scutella Lamarck, 1816, p. 7	Upper Oligocene	Lower Miocene
	Parascutella Durham, 1953, p. 349	Lower Miocene	Middle Miocene
	Scutulum Tournouer, 1869	Upper Eocene	Lower Oligocene
	Scaphechinus A Agassiz, 1863, p. 359	Upper Miocene	Recent
	Samlandaster Lambert, 1914	Upper Eocene	Upper Eocene
	Reymondella Durham, 1955, p. 168	Upper Miocene	Pliocene
Scutellina incertae sedis	Iheringiella Berg, 1898, p. 437	Lower Miocene	Lower Miocene
Taiwanasteridae	Taiwanaster Wang, 1984, p. 134	Oligocene	Recent
	Marginoproctus Budin, 1980, p. 306	Recent	Recent

## Sheet: Node 11
Echinocyamidae	Echinocyamus van Phelsum, 1774, p. 131	Middle Eocene	Recent
	Mortonia Gray, 1851, p. 38	Recent	Recent
	Leniechinus	Middle Eocene	Middle Eocene
Fibulariidae	Fibularia Lamarck, 1816, p. 16	Middle Eocene	Recent
	Tridium Tandon & Srivastava, 1980, p. 1	Middle Eocene	Middle Eocene
	Lenicyamidia Brunnschweiler, 1962, p. 165	Lower Eocene	Lower Eocene
	Thagastea Pomel, 1888, p. 373	Eocene	Eocene
	Fibulariella Mortensen, 1948, p. 72	Middle Eocene	Recent
Laganidae	Laganum Link, 1807, p. 161	Pliocene	Recent
	Sismondia Desor, 1857, p. 225	Middle Eocene	Lower Miocene
	Hupea Pomel, 1883, p. 69	Pliocene	Recent
	Jacksonaster Lambert & Thiery, 1914, p. 313	Miocene	Recent
	Peronella Gray, 1855, p. 13	Miocene	Recent
	Rumphia Desor, 1858, p. 229	Upper Miocene	Recent
Neolaganidae	Neolaganum Durham, 1954, p. 680	Upper Eocene	Upper Eocene
	Weisbordella Durham, 1954, p. 682	Upper Eocene	Upper Eocene
	Pentedium Kier, 1967, p. 989	Middle Eocene	Middle Eocene
	Tetradiella Liao & Lin, 1981, p. 484	Pliocene	Pliocene
	Durhamella Kier, 1968, p. 23	Middle Eocene	Upper Eocene
	Wythella Durham, 1954, p. 682	Middle Eocene	Upper Oligocene
	Sanchezella Durham, 1954, p. 682	Upper Eocene	Upper Eocene
	Cubanaster Sanchez Roig, 1952, p. 3	Middle Eocene	Upper Eocene
Astriclypeidae	Astriclypeus Verrill, 1867, p. 311	Upper Oligocene	Recent
	Echinodiscus Leske, 1778, p. 195	Lower Miocene	Recent
	Amphiope L. Agassiz, 1840, p. 6	Upper Oligocene	Recent
Dendrasteridae	Dendraster L. Agassiz, in Agassiz & Desor, 1847, p. 135	Upper Miocene	Recent
Echinarachniidae	Echinarachnius Gray, 1825, p. 428	Middle Miocene	Recent
	Scutellaster Cragin, 1895, p. 90	Upper Miocene	Pleistocene
	Astrodapsis Conrad, 1856.p. 315	Miocene	Pliocene
	Pseudastrodapsis Durham, 1953, p. 121	Upper Miocene	Pliocene
	Vaquerosella Durham, 1955, p. 166	Lower Miocene	Middle Miocene
	Faassia Schmidt, 1971, p. 911	Upper Miocene	Upper Miocene
	Proescutella Pomel, 1883, p. 70	Middle Eocene	Middle Eocene
Eoscutellidae	Eoscutella Grant & Hertlein, 1938, p. 54	Middle Eocene	Upper Eocene
Mellitidae	Mellita Cotteau, 1866, p. 822 ?Agassiz 1841	Upper Miocene	Recent
	Leodia Gray, 1852, p. 36	Pliocene	Recent
	Mellitella Duncan, 1889, p. 169	Miocene	Recent
	Encope L. Agassiz, 1841, p. 45	Lower Miocene	Recent
Monophorasteridae	Monophoraster Lambert & Thiery, 1921, p. 324	Middle Miocene	Upper Miocene
	Amplaster Martinez, 1984, p. 506	Upper Oligocene	Upper Miocene
Protoscutellidae	Protoscutella Stefanini, 1924, p. 843	Middle Eocene	Upper Eocene
	Periarchus Conrad, 1866, p. 21	Upper Eocene	Upper Eocene
	Mortonella Pomel, 1883, p. 231	Upper Eocene	Upper Eocene
Rotulidae	Rotula Schumacher, 1817, p. 33	Recent	Recent
	Rotuloidea Etheridge, 1872, p. 98	Pliocene	Pliocene
	Heliophora L. Agassiz, 1840, p. 17	Pliocene	Recent
Scutasteridae	Scutaster Pack, 1909, p. 278	Middle Eocene	Middle Eocene
Scutellines stem group	Scutellina L. Agassiz, 1841, p. 98	Middle Eocene	Upper Eocene
	Eoscutum Lambert, 1914, p. 239	Lower Eocene	Middle Eocene
	Porpitella Pomel, 1883, p. 72	Middle Eocene	Middle Eocene
	Lenita Desor, 1968, p. 4	Middle Eocene	Middle Eocene
Abertellidae	Abertella Durham, 1953, p. 350	Lower Miocene	Middle Miocene
	Karlaster Marchesini Santos, 1958, p. 16	Lower Miocene	Lower Miocene
Scutellidae	Scutella Lamarck, 1816, p. 7	Upper Oligocene	Lower Miocene
	Parascutella Durham, 1953, p. 349	Lower Miocene	Middle Miocene
	Scutulum Tournouer, 1869	Upper Eocene	Lower Oligocene
	Scaphechinus A Agassiz, 1863, p. 359	Upper Miocene	Recent
	Samlandaster Lambert, 1914	Upper Eocene	Upper Eocene
	Reymondella Durham, 1955, p. 168	Upper Miocene	Pliocene
Scutellina incertae sedis	Iheringiella Berg, 1898, p. 437	Lower Miocene	Lower Miocene
Taiwanasteridae	Taiwanaster Wang, 1984, p. 134	Oligocene	Recent
	Marginoproctus Budin, 1980, p. 306	Recent	Recent

## Sheet: Node 14
Family	included genera	First occurrence	Last occurrence
Acrolusiidae	Acrolusia Lambert, 1920, p. 158 [13]	Neocomian	Neocomian
Collyritidae	Collyrites Desmoulins, 1853	Callovian	Oxfordian
	Cyclolampas Pomel, 1883	Oxfordian	Tithonian
	Cardiopelta Pomel, 1883	Oxfordian	Valanginian
	Proholaster Gauthier, 1896	Berriasian	Berriasian
	Cardiolampas Pomel, 1883	Tithonian	Tithonian
	Smithiaster Barras, 2007,. p. 157	Valanginian	Valanginian
Disasteridae	Disaster Agassiz, 1835, p. 16	Callovian	Hauterivian
Stenonasteridae	Stenonaster Lambert, 1922, p. 114	Upper Cretaceous	Upper Cretaceous
Tithoniidae	Metaporinus Agassiz, 1844	Callovian	Valanginian
	Tithonia Pomel, 1883	Callovian	Berriasian
	Corytha Pomel, 1883	Berriasian	Albian
	Tetraromania Solovjev, 1971	Berriasian	Barremian
Calymnidae	Calymne Wyville Thomson, 1877, p. 397	Recent	Recent
	Sternopatagus de Meijere, 1902, p. 10	Upper Cretaceous	Recent
	Chelonechinus Bather, 1934, p. 860	Upper Miocene	Pliocene
	Pseudoffaster Lambert, 1924, p. 413	Campanian	Maas
Cardiasteridae	Cardiaster Forbes, 1850, p. 422	Turonian	Maastrichtian
	Protocardiaster Smith & Wright, 2003, p. 476	Cenomanian	Turonian
	Hagenowia Duncan, 1889, p. 210	Coniacian	Maastrichtian
	Infulaster Desor, 1858, p. 347	Turonian	Coniacian
[Cardiotaxinae]	Sternotaxis Lambert, 1893, p. 95 = [Cardiotaxis Lambert, 1917, p. 212 (22)]	Turonian	Maastrichtian
	Plesiocorys Pomel, 1883	Turonian	Santonian
Corystidae	Corystus Pomel, 1883, p. 61	Middle Eocene	Recent
	Cardabia Foster & Philip, 1978, p. 798	Paleocene	Paleocene
	Huttonechinus Foster & Philip, 1978	Lower Oligocene	Lower Oligocene
Echinocorythidae	Echinocorys Leske, 1778, p. 175	Turonian	Upper Paleocene
	Pseudananchys Pomel, 1883	Aptian	Cenomanian
Hemipneustidae	Hemipneustes L. Agassiz, 1836, p. 16	Campanian	Maastrichtian
	Medjesia Jeffery, 1997, p. 244	Campanian	Campanian
	Plesiohemipneustes Smith & Wright, 2003, p. 483	Upper Albian	Cenomanian
	Opisopneustes Gauthier, 1889, p. 2	Campanian-Maastrichtian	Campanian-Maastrichtian
	Toxopatagus Pomel, 1883, p. 30	Middle Miocene	Middle Miocene
Holasteridae	Holaster Agassiz, 1836, p. 183	Hauterivian	Cenomanian
	Offaster Desor, 1858, p. 333	Campanian	Maastrichtian
	Cibaster Pomel, 1883, p. 48	Santonian	Maastrichtian
	Messaoudia Lambert, 1917	Cenomanian	Cenomanian
	Scagliaster Munier-Chalmas, 1891, p. 11	Turonian	Upper Cretaceous
	Galeola Quenstedt, 1874, p. 595	Santonian	Campanian
	Crassiholaster Smith & Wright, 2003	Albian	Cenomanian
	Lampadocorys Pomel, 1883, p. 46	Cenomanian	Lower Paleocene
Incertae sedis	Pilematechinus A Agassiz, 1904	Recent	Recent
	Ganbirretia GAUTHIER, 1903, P. 19	Lower Paleocene	Lower Paleocene
Plexechinidae	Plexechinus A Agassiz, 1898, p. 78	Recent	Recent
Pourtalesiidae	Pourtalesia A. Agassiz 1869, p. 272	Middle Miocene	Recent
	Galeaster Seunes, 1889, p. 821	Maastrichtian	Upper Paleocene
	Echinocrepis A Agassiz, 1879, p. 206	Recent	Recent
	Spatagocystis A Agassiz, 1879, p. 206	Recent	Recent
	Cystocrepis Mortensen, 1907, p. 84	Recent	Recent
	Echinosigra Mortensen, 1907, p. 82	Recent	Recent
	CeratophysaPomel, 1883, p. 40	Recent	Recent
	Helgocystis Mortensen, 1907, p. 82	Recent	Recent
	Solenocystis Mironov, 2008, p. 13	Recent	Recent
Pseudholasterinae	Pseudholaster Pomel, 1883, p. 45	Valanginian	Paleocene
	Eoholaster Solovjev, 1989, p. 150	Berriasian	Berriasian
	Taphraster Pomel, 1883, p. 46	Hauterivian	Hauterivian
	Giraliaster Foster & Philip, 1978, p. 804	Maastrichtian	Upper Oligocene
Stegasteridae	Stegaster Pomel, 1883, p. 48	Upper Cretaceous	Upper Cretaceous
	Jeronia Seunes, 1888, p. 809	Lower Paleocene	Lower Paleocene
	Guettaria Gauthier, 1888, p. 532	Campanian	Maastrichtian
	Lampadaster Cotteau, 1889, p. 313	Campanian-Maastrichtian	Campanian-Maastrichtian
	Tholaster Seunes, 1891, p. 23	Maastrichtian	Maastrichtian
	Entomaster Gauthier, 1888, p. 532	Campanian	Campanian
	Seunaster Lambert, 1912, p. 385	Maastrichtian	Maastrichtian
Urechinidae	Urechinus A. Agassiz, 1879, p. 207	Recent	Recent
	Cystechinus A Agassiz, 1879, p. 207	Recent	Recent
	Antrechinus Mooi & David, 1996, p. 946	Recent	Recent
(Carnarechininae)	Carnarechinus Mironov, 1978, p. 209	Recent	Recent
Urechinina incertae sedis	Basseaster Lambert, 1936, p. 23	Maastrichtian	Lower Paleocene
Aeropsidae [Aeropidae]	Aeropsis Mortensen, 1907, p. 90	Recent	Recent
	Sphenaster Jeffery, 1999, p. 131	Lower Paleocene	Lower Paleocene
Antillasterinae	Antillaster Lambert, 1909, p. 168	Middle Eocene	Middle Miocene
	Moronaster Sanchez Roig, 1952, p. 13	Eocene	Eocene
Asterostomatidae	Asterostoma Agassiz, in Agassiz & Desor 1847, p. 168	Eocene	Eocene
	Stomaporus Cotteau, 1888, p. 977	Eocene	Eocene
Brissidae [Brissina]	Brissus Gray, 1825, p. 431	Middle Eocene	Recent
	Anabrissus Mortensen, 1950, p. 161	Recent	Recent
	Taimanawa Henderson & Fell, 1969, p. 3	Oligocene	Recent
	Schizobrissus Pomel, 1869, p. 13	Eocene	Upper Miocene
	Idiobryssus Clark, 1939, p. 173	Recent	Recent
	Metalia Gray, 1855, p. 51	Miocene	Recent
	Rhynobrissus Agassiz, 1872, p. 58	Recent	Recent
	Rhabdobrissus Cotteau, 1889, p. 281	Upper Miocene	Recent
	Meoma Gray, 1851, p. 131	Middle Eocene	Recent
	Plagiobrissus Pomel, 1883, p. 29	Upper Eocene	Recent
	Anametalia Mortensen, 1950, p. 161	Recent	Recent
	Neopneustes Duncan, 1889, p. 258	Recent	Recent
	Peraspatangus Philip & Foster, 1971, p. 689	Lower Miocene	Middle Miocene
Brissopsidae	Brissopsis L. Agassiz, in Agassiz & Desor, 1847, p. 14	Upper Eocene	Recent
	Kleinia Gray, 1851, p. 133	Lower Oligocene	Recent
Corasterinae	Coraster Cotteau, 1886, p. 69	Campanian	Upper Paleocene
	Lambertiaster Gauthier, 1892, p. 28	Campanian-Maastrichtian	Maastrichtian
	Cordastrum Nisiyama, 1968, p. 175	Upper Cretaceous	Upper Cretaceous
	Cottreaucorys Lambert, 1920, p. 26	Coniacian	Lower Paleocene
	Physaster Pomel, 1883	Cenomanian	Cenomanian
	Homoeaster Pomel, 1883, p. 44	Coniacian	Lower Paleocene
	Orthaster Moskvin, 1982, p. 103	Campanian	Upper Paleocene
Cyclasterinae	Cyclaster Cotteau, 1856, p. 345	Maastrichtian	Recent
	Isaster Desor, 1858, p. 359	Maastrichtian	Paleocene
	Isopatagus Mortensen, 1948, p. 113	Recent	Recent
Echinocardiidae	Echinocardium Gray, 1825, p. 430	Lower Miocene	Recent
Enichasterinae	Enichaster de Loriol 1882, p. 30	Oligocene	Oligocene
Eupatangidae [Brissoidesinae]	Eupatagus Agassiz, in Agassiz & Desor 1847, p. 9	Lower Eocene	Recent
Eurypataginae	Eurypatagus Mortensen, 1948, p. 133	Recent	Recent
	Platybrissus Grube, 1865, p. 61	Miocene	Recent
	Elipneustes Koehler, 1914, p. 213	Recent	Recent
	Linopneustes Agassiz, 1881, p. 167	Recent	Recent
	Paramaretia Mortensen, 1950, p. 160	Recent	Recent
Hemiasteridae	Hemiaster Desor, in Agassiz & Desor, 1847, p. 16	Albian	Maastrichtian
	Leymeriaster Lambert & Thiery, 1924, p. 500	Cenomanian	Maastrichtian
	Palhemiaster Lambert, 1916, p. 159	Aptian	Upper Albian
	Jordaniaster Neumann, 1999, p. 176	Cenomanian	Cenomanian
	Heterolampas Cotteau, 1862	Campanian	Campanian
	Mecaster Pomel, 1883, p. 42	Cenomanian	Maastrichtian
	Kupeia McKnight, 1974, p. 37	Recent	Recent
	Bolbaster Pomel, 1869, p. 15	Turonian	Upper Miocene
	Proraster Lambert, 1895, p. 256	Campanian	Maastrichtian
	Holanthus Lambert & Thiery, 1924, p. 505	Maastrichtian	Recent
	Leiostomaster Lambert, 1920, p. 20	Campanian	Recent
Loveniidae	Lovenia Desor, 1847, p. 10	Upper Oligocene	Recent
	Laevipatagus Noetling, 1885, p. 211	Upper Eocene	Upper Eocene
	Gualtieria Desor, 1847, p. 10	Middle Eocene	Lower Oligocene
	Pseudolovenia Agassiz & Clark, 1907, p. 255	Recent	Recent
	Hemipatagus Desor, 1858, p. 416	Middle Eocene	Lower Miocene
	Semipetalon Szorenyi, 1963, p. 193	Upper Eocene	Upper Eocene
	Atelospatangus Kocj, 1885, p. 115	Middle Eocene	Upper Eocene
[Breyninae]	Breynia Desor, in Agassiz & Desor 1847, p. 12	Oligocene	Recent
Macropneustidae	Macropneustes Agassiz, in Agassiz & Desor, 1847, p. 8	Middle Eocene	Miocene
	Archaechinus Kier, 1957, p. 891	Lower Eocene	Lower Eocene
	Argopatagus Agassiz, 1879, p. 209	Recent	Recent
	Hypsopatagus Pomel, 1883, p. 31	Upper Eocene	Oligocene
[Megapneustinae]	Megapneustes Gauthier, 1899, p. 678	Lower Eocene	Oligocene
	Trachypatagus Pomel, 1869	Upper Eocene	Pliocene
	Pharaonaster Lambert, 1920, p. 26	Lower Eocene	Lower Eocene
Maretiidae	Maretia Gray, 1855, p. 48	Middle Eocene	Recent
	Mariania Airaghi, 1901, p. 211	Lower Miocene	Lower Miocene
	Pycnolampas Agassiz & Clark, 1907	Recent	Recent
	Gymnopatagus Doderlein, 1901, p. 22	Recent	Recent
	Mazettia Lambert & Thiery, 1915, p. 192	Middle Miocene	Upper Miocene
	Spatagobrissus Clark, 1923, p. 402	Middle Miocene	Recent
	Granobrissoides Lambert, 1920, p. 26	Upper Oligocene	Recent
	Homolampas Agassiz, 1874, p. 137	Recent	Recent
	Hemimaretia Mortensen, 1950, p. 160	Recent	Recent
	Nacospatangus A Agassiz, 1873	Recent	Recent
Micrasteridae	Micraster L. Agassiz, 1836, p. 184	Turonian	Lower Paleocene
	Diplodetus Schlueter, 1900, p. 364	Campanian	Lower Paleocene
	Plesiaster Pomel, 1883, p. 42	Santonian	Lower Paleocene
	Gibbaster Gauthier, 1887, p. 381	Turonian	Campanian
	Pseudogibbaster Moskvin, 1983, p. 111	Lower Paleocene	Upper Paleocene
	Habanaster Lambert, 1924, p. 11	Upper Eocene	Upper Eocene
	Turanglaster Solovjev & Melikov, 1963, p. 44	Campanian	Campanian
	Epiaster d'Orbigny, 1853, p. 186	Barremian	Cenomanian
	Sogdiaster Egorov, 1972, p. 59	Senonian	Senonian
Ovulasteridae	Ovulaster Cotteaum 1884, p. 38	Senonian	Lower Paleocene
Palaeostomatidae	Palaeostoma Loven, in Agassiz, 1872, p. 147	Eocene	Recent
	Sarsiaster Mortensen, 1950, p. 155	Recent	Recent
	Ditremaster Munier-Chalmas 1885, p. 1076	Lower Eocene	Pliocene
	Trachyaster Pomel, 1869, p. 473	Pliocene	Pliocene
Palaeotropidae	Palaeotropus Loven, 1874, p. 17	Recent	Recent
	Paleotrema Koehler, 1914, p. 45	Recent	Recent
	Scrippsechinus Allison, Durham & Mintz, 1967, p. 16	Recent	Recent
	Palaeobrissus A Agassiz, 1883, p. 56	Middle Miocene	Recent
Paleopneustidae	Paleopneustes A. Agassiz, 1873, p. 223	Miocene	Recent
	Plesiozonus De Meijere, 1902, p. 12	Recent	Recent
Periasteridae	Periaster d'Orbigny, 1853, p. 269	Cenomanian	Cenomanian
Pericosmidae	Pericosmus Agassiz, in Agassiz & Desor, 1847 p. 19	Lower Eocene	Recent
	Faorina Gray, 1851, p. 132	Recent	Recent
Plesiasteridae	Plesiaster Pomel, 1883, p. 42	Santonian	Paleocene
Prenasteridae	Prenaster Desor, 1853, p. 279	Lower Eocene	Recent
	Tripylus Philippi, 1845, p. 344	Paleocene	Recent
	Holcopneustes Cotteau, 1889, p. 33	Maastrichtian	Oligocene
	Anisaster Pomel, 1886, p. 612	Upper Eocene	Lower Miocene
	Agassizia Valenciennes, 1847	Middle Eocene	Recent
	Peribrissus Pomel, 1869, p. 13	Lower Miocene	Middle Miocene
	Antiquobrissus Szorenyi, 1955, p. 126	Upper Cretaceous	Upper Cretaceous
Schizasteridae	Schizaster L. Agassiz, 1836, p. 185	Lower Eocene	Recent
	Hemifaorina Jeannet & Martin, 1937, p. 289	Upper Miocene	Upper Miocene
	Opissaster Pomel, 1883, p. 37	Lower Eocene	Pliocene
	Ova Gray, 1825, p. 431	Eocene	Recent
	Caribbaster Kier, 1984, p. 67	Middle Eocene	Upper Eocene
	Protenaster Pomel, 1883, p. 36	Upper Eocene	Recent
	Diploporaster Mortensen, 1950, p. 160	Upper Eocene	Recent
	Schizopneustes Thiery, 1907, p. 64	Lower Paleocene	Lower Paleocene
	Gregoryaster Lambert, 1907, p. 59	Maastrichtian	Lower Miocene
	Abatus Troschel, 1851, p. 72	Lower Eocene	Recent
	Tripylaster Mortensen, 1907, p. 122	Recent	Recent
	Aceste Thomas, 1877, p. 376	Recent	Recent
	Moiropsis A Agassiz, 1881, p. 205	Miocene	Recent
	Moira A Agassiz, 1872, p. 146	Miocene	Recent
	Aguayoaster Sanchez Roig, 1952, p. 10	Middle Eocene	Upper Eocene
	Hypselaster Clark, 1917, p. 185	Eocene	Recent
[Brisasterinae]	Brisaster Gray, 1855, p. 61	Maastrichtian	Recent
	Linthia Desor, 1853, p. 278	Campanian	Pliocene
Somaliasteridae	Somaliaster Hawkins, 1935, p. 53	Campanian-Maastrichtian	Campanian-Maastrichtian
	Iraniaster Cotteau & Gauthier, 1895, p. 26	Campanian-Maastrichtian	Campanian-Maastrichtian
	Brightonia Kier, 1957, p. 871	Upper Paleocene	Upper Paleocene
	Leviechinus Kier, 1957, p. 873	Upper Paleocene	Upper Paleocene
Spatangidae	Spatangus Gray, 1825, p. 430	Lower Oligocene	Recent
	Plethotaenia Clark, 1917, p. 233	Recent	Recent
	Granopatagus Lambert, 1915, p. 193	Eocene	Recent
Toxasteridae	Toxaster Agassiz, 1840, p. 25	Valanginian	Aptian
	Washitaster Lambert, 1927, p. 271	Albian	Albian
	Miotoxaster Pomel, 1883, p. 44	Hauterivian	Albian
	Pliotoxaster Fourtau, 1907, p. 140	Aptian	Cenomanian
	Macraster Roemer, 1888, p. 191	Albian	Turonian
	Niponaster Lambert, 1920, p. 168	Senonian	Maastrichtian
	Aphelaster Lambert, 1920, p. 9	Berriasian	Hauterivian
	Somalechinus Chechia-Rispoli, 1945, p. 85	Cenomanian	Cenomanian
Paleopneustina Incertae sedis B	Heterobrissus Manzoni & Mazzetti, 1877, p. 354	Oligocene	Recent
	Pygospatangus Cotteau, 1888, p. 977	Eocene	Eocene
	Genopatagus A Agassiz, 1879, p. 210	Recent	Recent
	Megapetalus Clark, 1929, p. 257	Upper Miocene	Pliocene
	Brachysternaster Larrain, 1985, p. 121	Recent	Recent
	Amphipneustes Koehler, 1900, p. 817	Recent	Recent
Paleopneustina Incertae sedis A	Hemigymnia Arnaud, 1898, p. 118	Lower Paleocene	Upper Paleocene
	Schizocosmus Markov, 1990, p. 54	Recent	Recent
	Eopericosmus Markov & Solovjev, 2001, p. 16	Paleocene	Oligocene
Incertae sedis	Adetaster Lambert, 1895, p. 1895	Eocene	Eocene
	Cheopsia, Fourtau, 1909, p. 149	Eocene	Eocene
	Mauritanaster Lambert, 1920	Lower Eocene	Lower Eocene
	Polydesmaster Lambert, 1920, p. 16	Cenomanian	Turonian
Unifasciidae	Unifascia Cooke, 1959, p. 79	Middle Eocene	Middle Eocene

## Sheet: Node 16
Paleopneustidae	Paleopneustes A. Agassiz, 1873, p. 223	Miocene	Recent
	Plesiozonus De Meijere, 1902, p. 12	Recent	Recent
Pericosmidae	Pericosmus Agassiz, in Agassiz & Desor, 1847 p. 19	Lower Eocene	Recent
	Faorina Gray, 1851, p. 132	Recent	Recent
Prenasteridae	Prenaster Desor, 1853, p. 279	Lower Eocene	Recent
	Tripylus Philippi, 1845, p. 344	Paleocene	Recent
	Holcopneustes Cotteau, 1889, p. 33	Maastrichtian	Oligocene
	Anisaster Pomel, 1886, p. 612	Upper Eocene	Lower Miocene
	Agassizia Valenciennes, 1847	Middle Eocene	Recent
	Peribrissus Pomel, 1869, p. 13	Lower Miocene	Middle Miocene
	Antiquobrissus Szorenyi, 1955, p. 126	Upper Cretaceous	Upper Cretaceous
Schizasteridae	Schizaster L. Agassiz, 1836, p. 185	Lower Eocene	Recent
	Hemifaorina Jeannet & Martin, 1937, p. 289	Upper Miocene	Upper Miocene
	Opissaster Pomel, 1883, p. 37	Lower Eocene	Pliocene
	Ova Gray, 1825, p. 431	Eocene	Recent
	Caribbaster Kier, 1984, p. 67	Middle Eocene	Upper Eocene
	Protenaster Pomel, 1883, p. 36	Upper Eocene	Recent
	Diploporaster Mortensen, 1950, p. 160	Upper Eocene	Recent
	Schizopneustes Thiery, 1907, p. 64	Lower Paleocene	Lower Paleocene
	Gregoryaster Lambert, 1907, p. 59	Maastrichtian	Lower Miocene
	Abatus Troschel, 1851, p. 72	Lower Eocene	Recent
	Tripylaster Mortensen, 1907, p. 122	Recent	Recent
	Aceste Thomas, 1877, p. 376	Recent	Recent
	Moiropsis A Agassiz, 1881, p. 205	Miocene	Recent
	Moira A Agassiz, 1872, p. 146	Miocene	Recent
	Aguayoaster Sanchez Roig, 1952, p. 10	Middle Eocene	Upper Eocene
	Hypselaster Clark, 1917, p. 185	Eocene	Recent
[Brisasterinae]	Brisaster Gray, 1855, p. 61	Maastrichtian	Recent
	Linthia Desor, 1853, p. 278	Campanian	Pliocene
Paleopneustina Incertae sedis B	Heterobrissus Manzoni & Mazzetti, 1877, p. 354	Oligocene	Recent
	Pygospatangus Cotteau, 1888, p. 977	Eocene	Eocene
	Genopatagus A Agassiz, 1879, p. 210	Recent	Recent
	Megapetalus Clark, 1929, p. 257	Upper Miocene	Pliocene
	Brachysternaster Larrain, 1985, p. 121	Recent	Recent
	Amphipneustes Koehler, 1900, p. 817	Recent	Recent
Paleopneustina Incertae sedis A	Hemigymnia Arnaud, 1898, p. 118	Lower Paleocene	Upper Paleocene
	Schizocosmus Markov, 1990, p. 54	Recent	Recent
	Eopericosmus Markov & Solovjev, 2001, p. 16	Paleocene	Oligocene
	Polydesmaster Lambert, 1920, p. 16	Cenomanian	Turonian
Unifasciidae	Unifascia Cooke, 1959, p. 79	Middle Eocene	Middle Eocene
Periasteridae	Periaster d'Orbigny, 1853, p. 269	Cenomanian	Cenomanian

## Sheet: Node 27
Temnopleuridae	Temnopleurus L. Agassiz, 1841, p. 7	Pliocene	Recent
	Coptechinus Cotteau, 1883, p. 27	Upper Miocene	Pliocene
	Paradoechinus Laube, 1869, p. 186	Upper Eocene	Lower Miocene
	Temnechinus Forbes, 1852, p. 5	Pliocene	Pliocene
	Temnotrema Agassiz, 1863, p. 358	Upper Eocene	Recent
	Erbechinus Jeannet, 1935, p. 558	Pliocene	Recent
	Opechinus desor, 1856, p. 107	Lower Eocene	Recent
	Microcyphus Agassiz, 1846, p. 358	Miocene	Recent
	Mespilia Desor, 1846, p. 357	Recent	Recent
	Salmaciella Mortensen, 1942, p. 226	Recent	Recent
	Amblypneustes Agassiz, 1841, p. 7	Recent	Recent
	Salmacis Agassiz, 1841, p. 8	Recent	Recent
	Holopneustes Agassiz, 1841, p. 9	Recent	Recent
