# Supplementary material for: A Simple Method for Estimating Informative Node Age Priors for the Fossil Calibration of Molecular Divergence Time Analyses
Source: PLoS One. 2013 Jun 5;8(6):e66245. doi: 10.1371/journal.pone.0066245 (PMC3673923; doi:10.1371/journal.pone.0066245)
Supplement: File S1 — R scripts used to construct the simulated data sets employed to test the method. (R) [file pone.0066245.s005.r]

#Simulations to test SNAPE 0.9. 
#Uses c code from Carl Simpson for branching process
#This loads the c code
dyn.load("B.so")
#First function (I haven't used this)
SS<-function(T,sp,sq)
{
.C("spbd",as.double(T),as.double(sp),as.double(sq),dur=double(100000))
}

species<-function(T,sp,sq)
{
       s<-SS(T,sp,sq)$dur
       ss<- s > 0
       new <- s[ss]
       x<-c(0,new)
       data<-matrix(x,nrow=3,ncol=(length(x)/3))
t(data)
}


fillb.d.r.tmrcaMatrix<-function(bRate, dVect, rVect, tmrcaVect){
	outmatrix<-matrix(ncol=4, nrow=(length(dVect)*length(rVect)*length(tmrcaVect)))
	outmatrix[,1]<-bRate
	totdVect<-dVect
	for(i in 1:((nrow(outmatrix)/length(dVect))-1)){
		totdVect<-c(totdVect, dVect)
	}
	outmatrix[,2]<-totdVect
	totrVect<-vector(mode="numeric")
	for(k in 1:length(rVect)){
		totrVect<-c(totrVect, rep(rVect[k],length(dVect)))
	}
	outmatrix[,3]<-totrVect
	tottmrcaVect <-vector(mode="numeric")
	for(j in 1:length(tmrcaVect)){
		tottmrcaVect<-c(tottmrcaVect, rep(tmrcaVect[j], (length(dVect)*length(rVect))))
	}
	outmatrix[,4]<-tottmrcaVect
	return(outmatrix)
}

masterSim<-function(bdReps, samplingReps, b.d.r.tmrcaMatrix){
	for(i in 1:nrow(b.d.r.tmrcaMatrix)){
		dirName<-paste(b.d.r.tmrcaMatrix[i,1],"_", b.d.r.tmrcaMatrix[i,2],"_", b.d.r.tmrcaMatrix[i,3],"_", b.d.r.tmrcaMatrix[i,4], sep="")
		dir.create(dirName)
		setwd(dirName)
		tmrca<-b.d.r.tmrcaMatrix[i,4]
		bRate<-b.d.r.tmrcaMatrix[i,1]
		dRate<-b.d.r.tmrcaMatrix[i,2]
		sampling<-b.d.r.tmrcaMatrix[i,3]
		for(j in 1:bdReps){	
			dirName2<-paste("bdrep", as.character(j), sep="")
			dir.create(dirName2)
			setwd(dirName2)
			file.copy("../../SNAPE0.9", "SNAPE0.9")
			Sys.chmod("SNAPE0.9", mode="0755")
			file.copy("../../runscript", "runscript")
			Sys.chmod("runscript", mode="0755")
			simData4SNAPE(samplingReps, tmrca, bRate, dRate, sampling)
			setwd("..")
		}
		setwd("..")
	}
}

simData4SNAPE<-function(nreps, tmrca, birthRate, extRate, sampling){
#nreps = number of preservation resamplings, from 1 to Very large
	goodSim<-FALSE
#First need to check that the simulation is not going extinct before time tmrca (T)
	while(goodSim==FALSE){
		sim<-species(tmrca, birthRate, extRate)
	#Check that the simulation has reached extant time
		if(length(which(sim[,2] == tmrca)) > 0){#check that at least one lineage is surviving to the present time
		
			if(nrow(sim) < 9999){#check that simulation is not overrunning (9999 is max # lineages output)
				goodSim<-TRUE
			}
		}
	}
	
	#Subtract time that there was a single lineage from TMRCA so that I am not calculating things in error
	lastTMRCA<-(tmrca - min(sim[(2:nrow(sim)),1]))
	#reset the firstOcc of the first lineage to be the corrected value lastTMRCA
	#This should erase the part of the simulation that has a range below the TMRCA, or the time of the first divergence
	sim[1,1]<-min(sim[(2:nrow(sim)),1])
	
	
	firstOcc<-round(tmrca - sim[,1], digits=3)
	lastOcc<-round(tmrca - sim[,2], digits=3)
	out<-matrix(,nrow(sim),8)
	
	for(i in 1:nrow(out)){
		out[i,3]<-randomNamer(8)
	}
	out[,7]<-as.numeric(firstOcc)
	out[,8]<-as.numeric(lastOcc)
	
	outTot<-rbind(out,out) #duplicate matrix to have at least two occurrences, first and last bins
	
	outputMatrix<-assignIntervals(outTot)	
	
	outputMatrix[,1]<-10000+seq(1:nrow(outputMatrix))
	
	colnames(outputMatrix)<-c("collection_no", "occurrences.genus_reso", "occurrences.genus_name", "original.genus_reso", "original.genus_name", "collections.stage", "collections.ma_max", "collections.ma_min")
	
	numExtantPreSampling<-length(which(as.numeric(outputMatrix[,8]) == 0))
	totNumExtant<-0
	for(i in 1:nreps){
		fileName<-paste(as.character(i),".csv", sep="")
		
		thisRep<-simPreservation(outputMatrix, sampling)
		
		numExtant<-length(which(as.numeric(thisRep[,8]) == 0))
		totNumExtant<-totNumExtant + numExtant
		write.csv(thisRep, file=fileName, row.names=FALSE, quote=FALSE, na = "")
		write(c(lastTMRCA, numExtantPreSampling, numExtant, birthRate, extRate, sampling), file="RsimBulkLog", ncolumns = 6, append=TRUE)
		write(numExtantPreSamping, file="currentDiversity", append=TRUE)
	}
	avgNumExtant<-totNumExtant/nreps
	return(nreps, numExtantPreSampling, avgNumExtant, birthRate, extRate, sampling)
}


#Could benefit from sampling in proportion to the percent overlap in a bin?
simPreservation<-function(completeMatrix, presRate){
	returnMatrix<-matrix(nrow=0, ncol=8)
	for(i in 1:nrow(completeMatrix)){
		if(runif(1) <= presRate){
			returnMatrix<-rbind(returnMatrix, completeMatrix[i,])
		}	
	}
	return(returnMatrix)
}


#Utility Functions
randLetter<-function(){
	alphabet<-letters[seq(1:26)]
	return(alphabet[length(integer(runif(1,1,26)))])
}

randomNamer<-function(length){
	ALPHABET<-LETTERS[seq(1:26)]
	name<-ALPHABET[length(integer(runif(1, 1, 26)))]
	for(i in 2:length){
		name<-paste(name,randLetter(), sep="")
	}
	return(name)	
}

assignIntervals<-function(outMatrix){
	#These are the dates of interval boundaries
	dates<-c(2.59,3.6,5.33,7.25,11.61,13.65,15.97,20.43,23.03,28.4,33.9,37.2,40.4,48.6,55.8,58.7,61.7,65.5,70.6,83.5,85.8,89.3,93.5,99.6,112,125,130,136.4,140.2,145.5,150.8,155.7,161.2,164.7,167.7,171.6,175.6,183,189.6,196.5,199.6,203.6,216.5,228,237,245,249.7,251,253.8,260.4,265.8,268,270.6,275.6,284.4,294.6,299,303.9,306.5,311.7,318.1,326.4,345.3,359.2,374.5,385.3,391.8,397.5,407,411.2,416,418.7,421.3,422.9,426.2,428.2,436,439,443.7,445.6,455.8,460.9,468.1,471.8,478.6)
	#these are the interval names
	 intervals<-c("Gelasian","Piacenzian","Zanclean","Messinian","Tortonian","Serravallian","Langhian","Burdigalian","Aquitanian","Chattian","Rupelian","Priabonian","Bartonian","Lutetian","Ypresian","Thanetian","Selandian","Danian","Maastrichtian","Campanian","Santonian","Coniacian","Turonian","Cenomanian","Albian","Aptian","Barremian","Hauterivian","Valanginian","Berriasian","Tithonian","Kimmeridgian","Oxfordian","Callovian","Bathonian","Bajocian","Aalenian","Toarcian","Pliensbachian","Sinemurian","Hettangian","Rhaetian","Norian","Carnian","Ladinian","Anisian","Olenekian","Induan","Changhsingian","Wuchiapingian","Capitanian","Wordian","Roadian","Kungurian","Artinskian","Sakmarian","Asselian","Gzhelian","Kasimovian","Moscovian","Bashkirian","Serpukhovian","Visean","Tournaisian","Famennian","Frasnian","Givetian","Eifelian","Emsian","Pragian","Lochkovian","unnamed Pridoli stage","Ludfordian","Gorstian","Homerian","Sheinwoodian","Telychian","Aeronian","Rhuddanian","Hirnantian","middle Late Ordovician","early Late Ordovician","Darriwilian","early Middle Ordovician","late Early Ordovician")

	#A loop that goes through the first occs (column 7) and assigns age intervals to column 6 of the outmatrix
	for(i in 1:(nrow(outMatrix)/2)){
		#replace the value in column 8 with column 7 to avoid overcounting extant lineages
		outMatrix[i,8]<-outMatrix[i,7]
		intervalAssigned <- 0
		if(intervalAssigned == 0){
			for(g in 1:length(dates)){
				if(as.numeric(outMatrix[i,7]) <= dates[g]){
					outMatrix[i,6] <- intervals[g]
					intervalAssigned <- 1
				}
			if(intervalAssigned == 1) break
			}
		}
	}
	#A loop that goes through the last occs (column 8) and assigns age intervals to column 6 of the outmatrix
	for(i in ((nrow(outMatrix)/2)+1):(nrow(outMatrix))){
		intervalAssigned <- 0
		if(intervalAssigned == 0){
			for(g in 1:length(dates)){
				if(as.numeric(outMatrix[i,8]) <= dates[g]){
					outMatrix[i,6] <- intervals[g]
					intervalAssigned <- 1
				}
			if(intervalAssigned == 1) break
			}
		}
	}
	
#This loop goes through every lineage and assigns first occ and last occ to establish an occ for every bin in the range of a taxon. This means that when preservation is simulated, lineages with longer ranges will have more of a chance of getting preserved
	
	for(i in 1:(nrow(outMatrix)/2)){
		baseBinNum<-which(intervals == outMatrix[i,6])
		topBinNum<-which(intervals == outMatrix[i+(nrow(outMatrix)/2),6])
		lineageOccs<-rbind(outMatrix[i,], outMatrix[i+(nrow(outMatrix)/2),])
		if((baseBinNum - topBinNum) > 1){	
			for(j in (topBinNum + 1):(baseBinNum - 1)){
				thisOcc<-outMatrix[i,]
				thisOcc[6]<-intervals[j]
				lineageOccs<-rbind(lineageOccs, thisOcc)
			}
		}
		if(i == 1){
			returnMatrix<-lineageOccs
		}
		else if(i > 1){
			returnMatrix<-rbind(returnMatrix, lineageOccs)
		}
		
	}	

	return(returnMatrix)
}
