# Supplementary material for: A Simple Method for Estimating Informative Node Age Priors for the Fossil Calibration of Molecular Divergence Time Analyses
Source: PLoS One. 2013 Jun 5;8(6):e66245. doi: 10.1371/journal.pone.0066245 (PMC3673923; doi:10.1371/journal.pone.0066245)
Supplement: File S2 — Raw fossil occurrence data used to construct the example prior distribution for the MRCA of Rodentia presented in Figure 2B . (CSV) [file pone.0066245.s006.csv]

collection_no	occurrences.genus_reso	occurrences.genus_name	original.genus_reso	original.genus_name	collections.stage	collections.ma_max	collections.ma_min
3256		Pantrogna				55.8	37.2
9070		Treposciurus			Priabonian	37.2	33.9
9071		Tarnomys			Priabonian	37.2	33.9
9071		Ectropomys			Priabonian	37.2	33.9
9071		Isoptychus			Priabonian	37.2	33.9
9071		Gliravus			Priabonian	37.2	33.9
9071		Suevosciurus			Priabonian	37.2	33.9
9071		Treposciurus			Priabonian	37.2	33.9
9074		Thalerimys			Priabonian	37.2	33.9
9074		Tarnomys			Priabonian	37.2	33.9
9074		Ectropomys			Priabonian	37.2	33.9
9074		Isoptychus			Priabonian	37.2	33.9
9074		Gliravus			Priabonian	37.2	33.9
9074		Suevosciurus			Priabonian	37.2	33.9
11796		Ellobius			Piacenzian	3.6	1.81
11796		Villanyia			Piacenzian	3.6	1.81
11796		Mimomys			Piacenzian	3.6	1.81
11797		Sivacanthion				13.7	11.1
11797		Kanisamys				13.7	11.1
11798	cf.	Callosciurus				9	5.3
11798	cf.	Tamiops				9	5.3
11798	cf.	Dremomys				9	5.3
11798		Albanensia				9	5.3
11798		Sciurotamias				9	5.3
11798	?	Forsythia				9	5.3
11798	cf.	Hylopetes				9	5.3
11798	cf.	Monosaulax				9	5.3
11798		Platacanthomys				9	5.3
11798		Leptodontomys				9	5.3
11798		Brachyrhizomys				9	5.3
11798	cf.	Brachyrhizomys				9	5.3
11798		Brachyrhizomys				9	5.3
11798		Neocricetodon		Kowalskia		9	5.3
11798	?	Mus				9	5.3
11798		Parapodemus				9	5.3
11798		Parapelomys				0.126	0.011
11798		Hystrix				0.126	0.011
11798		Neocricetodon	cf.	Kowalskia		0.126	0.011
11803		Hystrix				0.126	0.011
11803		Myomimus		Philistomys		0.126	0.011
11803		Ellobius				40.4	37.2
11803		Microtus				40.4	37.2
11803		Microtus				40.4	37.2
12840		Plesiarctomys			Bartonian	40.4	37.2
12840		Suevosciurus			Bartonian	37.2	33.9
12840		Sciuroides			Bartonian	37.2	33.9
12840		Remys			Bartonian	37.2	33.9
12840	?	Remys			Bartonian	37.2	33.9
12841		Gliravus			Priabonian	37.2	33.9
12841		Suevosciurus			Priabonian	37.2	33.9
12841		Theridomys		Paradelomys	Priabonian	37.2	33.9
12841		Pseudoltinomys			Priabonian	37.2	33.9
12841		Theridomys			Priabonian	37.2	33.9
12843		Glamys		Gliravus	Priabonian	37.2	33.9
12843		Sciuroides			Priabonian	37.2	33.9
12843		Theridomys		Paradelomys	Priabonian	40.4	37.2
12843		Pseudoltinomys			Priabonian	40.4	37.2
12843		Theridomys			Priabonian	37.2	33.9
12843		Patriotheridomys			Priabonian	37.2	33.9
12847		Gliravus			Bartonian	37.2	33.9
12847		Theridomys			Bartonian	37.2	33.9
12849		Gliravus			Priabonian	37.2	33.9
12849		Glamys		Gliravus	Priabonian	37.2	33.9
12849		Gliravus			Priabonian	37.2	33.9
12849		Suevosciurus			Priabonian	37.2	33.9
12849		Suevosciurus			Priabonian	37.2	33.9
12849		Sciuroides			Priabonian	37.2	33.9
12849		Theridomys		Paradelomys	Priabonian	37.2	33.9
12849		Remys			Priabonian	37.2	33.9
12849		Elfomys			Priabonian	37.2	33.9
12849		Pseudoltinomys			Priabonian	37.2	33.9
12849		Theridomys			Priabonian	37.2	33.9
12850		Glamys		Gliravus	Priabonian	37.2	33.9
12850		Gliravus			Priabonian	37.2	33.9
12850		Suevosciurus			Priabonian	37.2	33.9
12850		Sciuroides			Priabonian	37.2	33.9
12850		Elfomys			Priabonian	37.2	33.9
12850		Pseudoltinomys			Priabonian	37.2	33.9
12850		Theridomys			Priabonian	37.2	33.9
12851		Theridomys			Priabonian	37.2	33.9
12851		Pseudoltinomys			Priabonian	37.2	33.9
12851		Theridomys		Paradelomys	Priabonian	37.2	33.9
12851		Microsuevosciurus			Priabonian	33.9	28.4
12851		Elfomys			Priabonian	11.61	5.33
12852		Pseudoltinomys			Priabonian	11.61	5.33
12852		Blainvillimys			Priabonian	23.03	15.97
12852		Patriotheridomys			Priabonian	23.03	15.97
12854		Pseudoltinomys			Priabonian	0.3	0.3
12954		Metaphiomys			Rupelian	0.3	0.3
12971		Neoreomys				0.3	0.3
12971		Scleromys				0.3	0.3
13060		Rhizomyoides				0.3	0.3
13060		Kanisamys				0.3	0.3
13065		Potwarmus				0.3	0.3
13065		Sayimys				0.3	0.3
13066	n. gen.	Tamias				0.3	0.3
13066		Marmota				0.3	0.3
13066		Castor				0.3	0.3
13066		Oryzomys				0.3	0.3
13066		Peromyscus				29	21
13066		Peromyscus				0.781	0.011
13066		Peromyscus				0.781	0.011
13066		Sigmodon				0.781	0.011
13066		Neotoma				0.781	0.011
13066		Microtus		Pitymys		48.6	40.4
13066		Neofiber				0.126	0
13066		Ondatra				23.03	11.61
13066		Synaptomys				23.03	11.61
13066		Zapus				23.03	11.61
13276	cf.	Scotamys				23.03	11.61
13293		Hystrix				23.03	11.61
13293		Rattus				23.03	11.61
13293		Mus				23.03	11.61
13293		Eothenomys				23.03	11.61
13322		Ailuravus			Lutetian	23.03	11.61
13456		Hystrix				15.97	5.33
13482		Ansomys				15.97	5.33
13482		Eutamias				15.97	5.33
13482		Youngofiber				15.97	5.33
13482		Microdyromys				15.97	5.33
13482		Sayimys				15.97	5.33
13482		Diatomys				15.97	5.33
13482		Cricetodon				15.97	5.33
13482		Democricetodon				15.97	5.33
13482	?	Spanocricetodon				15.97	5.33
13483		Atlantoxerus				15.97	5.33
13483		Sciurus				15.97	5.33
13483		Spermophilinus				15.97	5.33
13483		Anchitheriomys		Amblycastor		15.97	5.33
13483		Monosaulax				15.97	11.61
13483	cf.	Microdyromys				15.97	11.61
13483		Keramidomys				15.97	11.61
13483		Leptodontomys				15.97	11.61
13483		Paralactaga				15.97	11.61
13483		Paralactaga				15.97	11.61
13483		Plesiodipus				15.97	11.61
13483		Cricetodon				15.97	11.61
13483		Megacricetodon				15.97	11.61
13483		Democricetodon				15.97	11.61
13483		Eumyarion				15.97	11.61
13484		Sciurus				5.33	1.81
13484		Tamias				5.33	1.81
13484		Miopetaurista				5.33	1.81
13484		Monosaulax				5.33	1.81
13484		Sinocastor				5.33	1.81
13484		Keramidomys				5.33	1.81
13484		Plesiosminthus				5.33	1.81
13484		Cricetodon				5.33	1.81
13484		Democricetodon				5.33	1.81
13484	cf.	Plesiodipus				5.33	1.81
13484		Prosiphneus				5.33	1.81
13485		Spermophilinus				5.33	1.81
13485		Castor		Sinocastor		5.33	1.81
13485		Myomimus				3.6	1.81
13485		Sicista				3.6	1.81
13485		Sicista				3.6	1.81
13485		Paralactaga				3.6	1.81
13485		Sminthoides				3.6	1.81
13485		Sinocricetus				3.6	1.81
13485		Neocricetodon		Kowalskia		3.6	1.81
13485		Pseudomeriones				3.6	1.81
13485		Prosiphneus				3.6	1.81
13485		Mimomys				3.6	1.81
13485		Apodemus				3.6	1.81
13485		Apodemus				11.61	7.25
13485		Micromys				11.61	7.25
13486		Eucastor			Piacenzian	11.61	7.25
13486		Prosiphneus			Piacenzian	11.61	7.25
13486	cf.	Nannocricetus			Piacenzian	11.61	7.25
13486		Mimomys			Piacenzian	11.61	7.25
13486		Germanomys			Piacenzian	11.61	7.25
13486		Orientalomys			Piacenzian	6.8	4
13486		Apodemus			Piacenzian	5.33	1.81
13486		Mus			Piacenzian	9	6.8
13486		Rattus			Piacenzian	0.011	0
13486		Paralactaga			Piacenzian	0.011	0
13486		Sminthoides			Piacenzian	9	6.8
13489		Eutamias			Tortonian	29	21
13489		Myomimus			Tortonian	29	21
13489		Sayimys			Tortonian	29	21
13489		Kanisamys			Tortonian	29	21
13489		Copemys			Tortonian	29	21
13489		Myocricetodon			Tortonian	57.2	57.2
13489		Antemus			Tortonian	57.2	57.2
13503	n. gen.	Neoanchimys				57.4	57.3
13522		Chapalmatherium		Protohydrochoerus	Tortonian	57.6	57.6
13738	cf.	Sciurus				57.6	55.4
13738		Rattus				56.8	56.7
13778		Kiyutherium				56.8	56.7
14211		Cephalomys				56.8	56.8
14211		Cephalomys				57	56.8
14211		Asteromys				56.2	56.2
14211		Eosteiromys				55.7	53
14211	n. gen.	Scotamys				57.4	57.4
14211	n. gen.	Litodontomys				55.7	55.6
15072		Alagomys			Thanetian	55.7	55.6
15072		Paramys		Paramys	Thanetian	55.7	55.6
15075		Paramys			Thanetian	55.7	55.6
15079		Paramys			Thanetian	55.7	55.6
15083		Paramys			Thanetian	55.7	55.6
15085		Microparamys			Thanetian	55.7	52.9
15085		Microparamys			Thanetian	55.7	52.9
15085		Reithroparamys			Thanetian	52.9	52.9
15092		Paramys			Thanetian	53.9	53.8
15094	cf.	Paramys			Thanetian	52.7	52.7
15154		Franimys			Thanetian	55.7	52.3
15197		Acritoparamys		Paramys	Thanetian	53.8	53
15219	?	Franimys			Thanetian	53.8	53
15222		Paramys			Ypresian	52.9	52.9
15222	cf.	Acritoparamys		Reithroparamys	Ypresian	52.9	52.4
15225		Paramys			Ypresian	52.7	52.3
15225		Paramys			Ypresian	53.7	53
15225		Thisbemys			Ypresian	53.7	53
15225		Lophiparamys			Ypresian	55.8	55.8
15225		Mytonomys		Pseudotomus	Ypresian	55.8	55.8
15273		Paramys			Ypresian	55.7	55.7
15273		Mytonomys		Pseudotomus	Ypresian	55.7	55.7
15277		Paramys			Ypresian	55.4	54.2
15277		Paramys			Ypresian	55.4	54.1
15290		Reithroparamys			Ypresian	53.1	53.1
15293		Paramys			Ypresian	53.1	53.1
15304		Paramys			Ypresian	55.7	54.5
15310		Mytonomys		Pseudotomus	Ypresian	55.4	54.5
15317		Paramys			Ypresian	55.7	54.5
15327		Knightomys			Ypresian	54.5	54.5
15329		Acritoparamys		Reithroparamys	Ypresian	55.4	55.4
15334		Paramys			Ypresian	53.9	53.8
15338		Paramys			Ypresian	53.9	53.8
15338		Paramys			Ypresian	53.9	53.8
15338		Acritoparamys		Reithroparamys	Ypresian	55.7	52.6
15346		Paramys			Thanetian	53.8	53.7
15346	cf.	Acritoparamys		Reithroparamys	Thanetian	53.7	52.4
15347		Paramys			Thanetian	52.4	52.4
15347	cf.	Acritoparamys		Reithroparamys	Thanetian	52.4	52.4
15350		Paramys			Ypresian	52.4	52.4
15356	cf.	Acritoparamys		Reithroparamys	Ypresian	52.3	52.3
15357		Paramys			Ypresian	52.3	52.3
15357		Paramys			Ypresian	55.7	52.4
15357	cf.	Acritoparamys		Reithroparamys	Ypresian	53.7	52.8
15362		Paramys			Ypresian	52.9	52.8
15365		Paramys			Ypresian	53.7	53.7
15366		Paramys			Ypresian	53.7	53.6
15370		Notoparamys		Reithroparamys	Ypresian	53.7	53.6
15374		Paramys			Ypresian	53.7	53.6
15377		Paramys			Ypresian	53.7	53.6
15377		Acritoparamys		Reithroparamys	Ypresian	53.7	53.6
15379		Reithroparamys		Paramys	Ypresian	53.7	53.6
15383		Paramys			Ypresian	53.7	53.6
15400		Acritoparamys		Reithroparamys	Ypresian	53.7	53.6
15407		Mytonomys		Pseudotomus	Ypresian	53.7	53.6
15413		Paramys			Ypresian	53.7	53.6
15413		Acritoparamys		Reithroparamys	Ypresian	53.7	53.6
15413		Mytonomys		Pseudotomus	Ypresian	53.7	53.6
15418		Paramys			Ypresian	53.7	53.6
15419		Thisbemys			Ypresian	54.7	54.6
15423		Mytonomys		Pseudotomus		53.5	53.5
15431		Knightomys			Ypresian	52.3	52.2
15433		Knightomys			Ypresian	53.1	53.1
15441		Mytonomys		Paramys	Ypresian	52.3	52.2
15446		Paramys			Ypresian	55.6	55.6
15446		Paramys			Ypresian	55.6	55.6
15446		Lophiparamys			Ypresian	55.6	55.6
15446		Apatosciuravus			Ypresian	55.7	54.9
15446		Knightomys			Ypresian	52.9	52.9
15446		Knightomys			Ypresian	52.7	52.7
15446		Knightomys			Ypresian	54.7	54.6
15446		Mattimys			Ypresian	54.9	54.8
15447		Paramys			Ypresian	54.9	54.8
15447		Apatosciuravus			Ypresian	55.3	55.2
15447		Knightomys			Ypresian	55.3	55.2
15448		Paramys			Ypresian	55.3	55.2
15448		Paramys			Ypresian	55.3	55.2
15448		Lophiparamys			Ypresian	55.3	55.2
15448		Apatosciuravus			Ypresian	55.3	55.2
15448		Knightomys			Ypresian	55.3	55.2
15448		Knightomys			Ypresian	55.3	55.2
15448		Knightomys			Ypresian	55.3	55.2
15448		Pauromys			Ypresian	55.3	55.2
15450		Paramys			Ypresian	55.2	55.2
15451		Microparamys			Ypresian	55.2	55.2
15454		Paramys			Ypresian	54.9	54.9
15455		Paramys			Ypresian	54.9	54.9
15456		Paramys			Ypresian	54.9	54.9
15458		Acritoparamys			Ypresian	54.9	54.9
15458	cf.	Paramys			Ypresian	54.9	54.9
15458		Paramys			Ypresian	54.9	54.9
15458		Tuscahomys		Reithroparamys	Ypresian	54.9	54.9
15472		Paramys			Ypresian	54.9	54.9
15478		Sciuravus			Ypresian	54.9	54.9
15479		Paramys			Ypresian	54.9	54.9
15480		Paramys			Ypresian	54.9	54.9
15485		Paramys			Ypresian	54.9	54.9
15485		Apatosciuravus			Ypresian	54.9	54.9
15491		Paramys			Ypresian	54.9	54.9
15491		Acritoparamys		Reithroparamys	Ypresian	54.9	54.9
15493		Paramys			Ypresian	54.9	54.6
15493		Franimys			Ypresian	54.9	54.6
15493		Microparamys			Ypresian	54.9	54.6
15493		Acritoparamys		Paramys	Ypresian	54.6	54.6
15495		Paramys			Ypresian	54.6	54.6
15503		Paramys			Ypresian	54.6	54.6
15504		Paramys			Ypresian	54.6	54.6
15504		Microparamys			Ypresian	54.6	54.6
15505		Paramys			Ypresian	54.6	54.6
15505		Paramys			Ypresian	54.6	54.6
15505	cf.	Knightomys		Dawsonomys	Ypresian	54.6	54.6
15507		Paramys			Ypresian	54.6	54.6
15507		Paramys			Ypresian	54.6	54.6
15507	cf.	Knightomys			Ypresian	54.6	54.6
15507	cf.	Knightomys		Dawsonomys	Ypresian	54.6	54.2
15509		Paramys			Ypresian	54.6	54.2
15510		Paramys			Ypresian	53.5	53.5
15510		Paramys			Ypresian	53.4	53.4
15510		Franimys			Ypresian	53.3	53.2
15510	cf.	Knightomys			Ypresian	53.3	53.2
15510	cf.	Knightomys		Dawsonomys	Ypresian	53.3	53.2
15512		Paramys			Ypresian	53.3	53.2
15512		Paramys			Ypresian	53.3	53.2
15512	cf.	Knightomys			Ypresian	53.1	53
15512	cf.	Knightomys		Dawsonomys	Ypresian	53.1	53
15513		Paramys			Ypresian	53.1	53
15514		Paramys			Ypresian	53.1	53
15514	cf.	Knightomys			Ypresian	53.1	53
15515		Paramys			Ypresian	53.1	53
15515		Acritoparamys		Paramys	Ypresian	53.1	53
15516		Paramys			Ypresian	53.1	53
15516		Paramys			Ypresian	53.1	53
15516	cf.	Knightomys		Dawsonomys	Ypresian	53.1	53
15517		Paramys			Ypresian	53.1	53
15518		Paramys			Ypresian	53	53
15518		Paramys			Ypresian	53	53
15518	cf.	Knightomys			Ypresian	53	53
15520		Paramys			Ypresian	53	53
15520		Paramys			Ypresian	53	53
15520	cf.	Knightomys		Dawsonomys	Ypresian	53	53
15521		Paramys			Ypresian	53	53
15522		Paramys			Ypresian	53	53
15522		Paramys			Ypresian	53	53
15522	cf.	Knightomys			Ypresian	53	53
15522	cf.	Knightomys		Dawsonomys	Ypresian	52.8	52.8
15523		Paramys			Ypresian	52.8	52.8
15523		Paramys			Ypresian	52.8	52.8
15523	cf.	Knightomys		Dawsonomys	Ypresian	52.8	52.8
15524		Paramys			Ypresian	52.6	52.6
15524		Paramys			Ypresian	52.6	52.6
15524	cf.	Knightomys		Dawsonomys	Ypresian	52.6	52.6
15531		Paramys			Ypresian	53.2	53.2
15531		Paramys			Ypresian	53.2	53.2
15531	cf.	Knightomys			Ypresian	53.2	53.2
15531	cf.	Knightomys		Dawsonomys	Ypresian	55.3	55.3
15532		Paramys			Ypresian	55.3	55.3
15532		Paramys			Ypresian	55.3	55.3
15532	cf.	Knightomys			Ypresian	55.3	55.3
15532	cf.	Knightomys		Dawsonomys	Ypresian	55.2	55.2
15534		Paramys			Ypresian	55.2	55.2
15538		Paramys			Ypresian	55.1	54.9
15538		Paramys			Ypresian	52.8	52.7
15542		Paramys			Ypresian	52.3	52.3
15543		Paramys			Ypresian	52.3	52.2
15543		Paramys			Ypresian	53.7	53.7
15544		Paramys			Ypresian	54.4	54.4
15544	cf.	Mytonomys		Pseudotomus	Ypresian	54.4	54.4
15546		Paramys			Ypresian	52.9	52.5
15548		Paramys			Ypresian	52.9	52.5
15548		Paramys			Ypresian	52.5	52.5
15548	cf.	Knightomys			Ypresian	52.5	52.5
15548	cf.	Mytonomys		Leptotomus	Ypresian	52.5	52.5
15550		Paramys			Ypresian	52.9	52.8
15551		Paramys			Ypresian	52.9	52.8
15551		Paramys			Ypresian	52.4	52.4
15551	cf.	Knightomys			Ypresian	52.4	52.4
15551	cf.	Mytonomys		Pseudotomus	Ypresian	52.4	52.4
15552	cf.	Paramys			Ypresian	55.9	48.5
15553		Paramys			Ypresian	55.9	48.5
15553		Paramys			Ypresian	54.2	52.1
15553	cf.	Knightomys		Dawsonomys	Ypresian	54.2	52.1
15553	cf.	Mytonomys		Leptotomus	Ypresian	53.5	52.8
15554		Paramys			Ypresian	56.8	37.3
15554		Paramys			Ypresian	55.4	55.2
15554	cf.	Knightomys			Ypresian	53.8	53.8
15554	cf.	Mytonomys		Pseudotomus	Ypresian	55.8	55.8
15555		Paramys			Ypresian	54.9	54.9
15555		Paramys			Ypresian	53.8	53.3
15556		Paramys			Ypresian	53.8	53
15556		Paramys			Ypresian	53.8	53.8
15556	cf.	Mytonomys		Pseudotomus	Ypresian	53.9	53.9
15557		Paramys			Ypresian	53.9	53.9
15557		Paramys			Ypresian	54.2	54.2
15557	cf.	Knightomys			Ypresian	54.2	54.2
15558		Paramys			Ypresian	54.4	54.2
15558		Paramys			Ypresian	54.3	54.2
15558	cf.	Knightomys			Ypresian	54.3	54.2
15558	cf.	Knightomys		Dawsonomys	Ypresian	54.7	54.5
15560		Paramys			Ypresian	54.1	54.1
15560		Paramys			Ypresian	54.1	54.1
15563		Paramys			Ypresian	54.1	54.1
15563		Paramys			Ypresian	54.1	54.1
15564		Paramys			Ypresian	54.3	54.3
15564		Paramys			Ypresian	54.3	54.3
15564	cf.	Knightomys		Dawsonomys	Ypresian	54.1	53.3
15566		Paramys			Ypresian	54.2	54.2
15566	cf.	Knightomys			Ypresian	54.2	54
15568		Paramys			Ypresian	54	54
15583		Paramys			Ypresian	52.2	52.2
15583		Microparamys			Ypresian	52.2	52.2
15583		Strathcona			Ypresian	57.6	52.1
15583		Strathcona			Ypresian	55.9	55.9
15586		Paramys		Acritoparamys	Ypresian	55.9	55.9
15586		Acritoparamys			Ypresian	55.9	55.9
15586		Paramys			Ypresian	55.7	55.7
15587		Acritoparamys			Ypresian	55.4	55.4
15587		Paramys			Ypresian	55.4	55.4
15589		Paramys			Ypresian	55	55
15589		Acritoparamys			Ypresian	54.7	54.7
15589		Paramys			Ypresian	55.5	55.5
15592		Paramys			Ypresian	55.5	55.5
15597		Reithroparamys			Ypresian	55.1	55
15650		Paramys			Ypresian	55	55
15651		Paramys			Ypresian	55.6	55.5
15652		Notoparamys		Leptotomus	Ypresian	54.5	54.2
15660		Paramys			Ypresian	55	55
15660		Mattimys		Paramyinae	Ypresian	54.6	54.2
15661		Paramys			Ypresian	55.5	55.5
15661		Acritoparamys			Ypresian	55.5	55.4
15662		Paramys			Ypresian	55.5	55.5
15662		Paramys			Ypresian	51.7	51.6
15662		Knightomys			Ypresian	52.5	52.5
15662		Dawsonomys			Ypresian	54.8	54.8
15663		Paramys			Ypresian	52.8	52.7
15663		Knightomys			Ypresian	53.7	51.8
15663		Paramys		Thisbemys	Ypresian	54.9	53.1
15665		Paramys			Ypresian	53.7	51.8
15669		Sciuravus			Ypresian	52.9	51.8
15669		Knightomys			Ypresian	54.9	54.8
15674	cf.	Reithroparamys			Ypresian	54.5	54.3
15674	cf.	Acritoparamys			Ypresian	53.6	53.6
15676	cf.	Acritoparamys			Ypresian	53.6	53.6
15676	cf.	Knightomys			Ypresian	53.6	53.6
15677	cf.	Microparamys			Ypresian	52.1	51.9
15678	cf.	Microparamys			Ypresian	52	52
15679		Paramys			Ypresian	52	52
15680		Paramys			Ypresian	52	52
15680		Paramys			Ypresian	55.8	55.8
15680		Paramys			Ypresian	52.1	52.1
15682		Paramys			Ypresian	52.1	52.1
15683		Paramys			Ypresian	52.1	52.1
15684		Paramys			Ypresian	52.1	52.1
15690		Paramys			Ypresian	52.1	52.1
15691		Paramys			Ypresian	52.1	52.1
15692		Microparamys			Ypresian	52.1	52.1
15692		Paramys			Ypresian	52.1	52.1
15694		Microparamys			Ypresian	52.1	52.1
15694		Paramys			Ypresian	52.1	52.1
15695		Paramys			Ypresian	52.1	52.1
15697		Acritoparamys			Ypresian	52.1	52.1
15697		Paramys			Ypresian	52.1	52.1
15697		Paramys			Ypresian	55.3	54.9
15699		Paramys			Ypresian	53.8	53.7
15699		Paramys			Ypresian	53.7	53.7
15700		Microparamys			Ypresian	53.7	53.7
15701		Acritoparamys			Ypresian	52.5	52.4
15701		Microparamys			Ypresian	52.5	52.4
15701		Paramys			Ypresian	52	52
15701		Paramys			Ypresian	52	52
15702		Acritoparamys			Ypresian	52	52
15702		Paramys			Ypresian	52	52
15703		Paramys			Ypresian	52	52
15705		Paramys			Ypresian	53	53
15705		Paramys			Ypresian	53	53
15706		Paramys			Ypresian	53	53
15707		Paramys			Ypresian	53	53
15710		Sciuravus			Ypresian	53	53
15710		Paramys		Paramys	Ypresian	53	53
15716		Paramys			Ypresian	53	53
15719		Tuscahomys			Ypresian	52.1	52.1
15719		Tuscahomys			Ypresian	55.8	54.6
15719		Corbarimys			Ypresian	55.7	53.1
15719		Franimys			Ypresian	55.3	55.2
15719		Paramys		Paramys	Ypresian	53.7	53
15719		Paramys		Paramys	Ypresian	52.1	51.9
15719		Tuscahomys		Rodentia	Ypresian	52.1	52.1
15725		Paramys			Ypresian	52.1	52.1
15729		Paramys			Ypresian	52.1	52.1
15729	cf.	Microparamys			Ypresian	52.1	52.1
15756		Paramys			Ypresian	50.1	48.7
15758		Paramys			Ypresian	50.1	48.7
15759		Acritoparamys			Ypresian	50	49.9
15759		Paramys			Ypresian	50.1	48.7
15773		Microparamys			Ypresian	50.1	48.7
15779		Paramys			Ypresian	52.5	48.5
15780		Paramys			Ypresian	50.8	50.6
15782	cf.	Notoparamys			Ypresian	50.7	50.6
15793	cf.	Paramys			Ypresian	50.7	50.6
15805		Knightomys			Ypresian	50.7	50.6
15817		Acritoparamys			Ypresian	50.7	50.6
15833		Paramys			Ypresian	50.7	50.6
15834		Acritoparamys			Ypresian	50.7	50.6
15837		Microparamys				50.7	50.6
15842		Paramys			Ypresian	50.7	50.6
15845		Paramys			Ypresian	50.7	50.6
15846		Paramys			Ypresian	50.7	50.6
15847		Paramys			Ypresian	50.7	50.6
15865		Paramys			Ypresian	50.7	50.6
15880		Paramys			Ypresian	50.7	50.6
15885		Paramys		Paramys	Ypresian	50.7	50.6
15887		Paramys			Ypresian	51.8	50.6
15889		Paramys			Ypresian	51.8	50.6
15895		Paramys			Ypresian	50.7	50.6
15895		Reithroparamys			Ypresian	51.8	50.6
15895		Lophiparamys			Ypresian	51.8	50.6
15901		Paramys			Ypresian	50.7	50.6
15906		Paramys		Paramys	Ypresian	50.7	50.6
15910		Paramys		Paramys	Ypresian	50.7	50.6
15910		Lophiparamys		Paramys	Ypresian	50.7	50.6
15912		Paramys			Ypresian	50.7	50.6
15915		Paramys			Ypresian	50.7	50.6
15915		Paramys			Ypresian	50.7	50.6
15917		Knightomys			Ypresian	50.7	50.6
15917		Pauromys			Ypresian	50.7	50.6
15917		Microparamys			Ypresian	51.5	50.6
15917	?	Mattimys			Ypresian	51.5	50.6
15917		Paramys			Ypresian	51.5	50.6
15917	cf.	Thisbemys			Ypresian	52.4	50.6
15930		Paramys			Ypresian	50.7	50.6
15930		Paramys			Ypresian	50.7	50.6
15930		Acritoparamys			Ypresian	50.7	50.6
15930		Microparamys			Ypresian	50.7	50.6
15930		Mattimys			Ypresian	50.7	50.6
15930		Knightomys			Ypresian	50.7	50.6
15930		Knightomys			Ypresian	51.8	50.6
15930		Pauromys			Ypresian	51.8	50.6
15932	?	Paramys			Ypresian	52.4	50.6
15933		Paramys			Ypresian	51.8	50.6
15933		Paramys			Ypresian	51.8	50.6
15934		Paramys			Ypresian	51.8	50.6
15934		Paramys			Ypresian	50.8	50.6
15934		Mytonomys		Paramys	Ypresian	50.8	50.6
15937		Paramys			Ypresian	52.4	50.6
15937		Knightomys			Ypresian	52.1	50.6
15942		Paramys			Ypresian	49	48.9
15942		Paramys			Ypresian	49	48.9
15942		Acritoparamys			Ypresian	49	48.9
15942		Lophiparamys			Ypresian	49	48.9
15942		Mattimys			Ypresian	49	48.9
15942		Knightomys			Ypresian	49	48.9
15964		Paramys			Ypresian	49	48.9
15964		Paramys			Ypresian	49	48.9
15964		Thisbemys			Ypresian	49	48.9
15964		Franimys			Ypresian	49	48.9
15964		Lophiparamys			Ypresian	49	48.9
15964		Knightomys			Ypresian	49	48.9
15964		Acritoparamys		Reithroparamys	Ypresian	49	48.9
15964		Mytonomys		Pseudotomus	Ypresian	49	48.9
15964		Knightomys		Dawsonomys	Ypresian	51.5	46.4
16005		Paramys			Ypresian	51.5	46.4
16027		Paramys			Ypresian	50.7	46.4
16028		Paramys			Ypresian	50.7	46.4
16055		Paramys			Ypresian	50.7	46.4
16056	cf.	Franimys		Paramys	Ypresian	51.8	51.8
16067		Paramys			Ypresian	51.8	51.8
16073		Paramys			Ypresian	51.8	51.8
16073		Knightomys			Ypresian	51.8	51.8
16076		Knightomys			Ypresian	46.2	46.1
16078		Paramys			Ypresian	51.2	51.1
16079		Sciuravus				51.2	51.1
16079		Acritoparamys		Paramys		51.2	51.1
16081		Quadratomus		Pseudotomus		51.9	51.9
16082		Paramys				51.9	51.9
16083		Sciuravus				46.5	46.4
16084		Sciuravus		Sciuravidae		52.1	52.1
16090		Sciuravus				52.1	52.1
16091		Sciuravus				52.1	52.1
16092		Microparamys				52.1	52.1
16092		Sciuravus				49.8	49.7
16095		Sciuravus				49.8	49.7
16097		Paramys				49.8	49.7
16097		Leptotomus				49.8	49.7
16097		Microparamys				49.8	49.7
16098		Microparamys				49.8	49.7
16098		Sciuravus				49.8	49.7
16098		Thisbemys		Thisbemys		49.6	49.5
16099		Sciuravus				49.6	49.5
16100		Paramys				49.6	49.5
16100		Sciuravus				49.6	49.5
16100		Quadratomus		Leptotomus		49.6	49.5
16101		Quadratomus		Leptotomus		49.6	49.5
16102		Quadratomus		Leptotomus		48.8	48.7
16105		Microparamys				48.8	48.7
16106		Paramys				50.5	50.4
16106		Sciuravus				50.5	50.4
16107		Paramys				50.3	50.2
16107		Microparamys				50.1	50.1
16107		Quadratomus		Leptotomus		50.1	50.1
16108		Paramys				50.1	50.1
16108		Sciuravus				50.1	50.1
16108		Thisbemys		Thisbemys		50.1	50.1
16109		Leptotomus				50.1	50.1
16109		Sciuravus				50.1	50.1
16109		Thisbemys		Thisbemys		50.1	50.1
16111		Leptotomus				50.1	50.1
16111		Sciuravus				50.1	50.1
16111		Quadratomus		Leptotomus		50.1	50.1
16112		Sciuravus				46.5	46.4
16113		Leptotomus				46.5	46.4
16113		Microparamys				46.5	46.4
16114		Paramys				46.5	46.4
16114		Leptotomus				46.5	46.4
16114		Sciuravus				46.5	46.4
16116		Sciuravus				46.5	46.4
16118		Sciuravus				46.5	46.4
16118		Quadratomus		Leptotomus		50.1	49.5
16119		Sciuravus				50.1	49.5
16120		Sciuravus				50.1	49.5
16125		Sciuravus				46.3	46.1
16126		Sciuravus				51.3	51.3
16129		Sciuravus				51.8	51.7
16129		Quadratomus		Leptotomus		51.8	51.7
16130		Sciuravus				51.8	51.7
16132		Sciuravus				51.8	51.7
16137		Paramys				51.5	51.4
16137		Paramys				51.5	51.4
16137		Paramys				51.5	51.4
16137		Leptotomus				51.5	51.4
16137		Leptotomus				51.5	51.4
16137		Thisbemys				51.8	51.7
16137		Reithroparamys				51.8	51.7
16137		Microparamys				48.6	48.5
16137		Pseudotomus				48.6	48.5
16137		Sciuravus				48.6	48.5
16137		Acritoparamys		Paramys		48.6	48.5
16137		Thisbemys		Leptotomus		48.6	48.5
16137		Quadratomus		Pseudotomus		50.1	48.7
16139		Paramys				54.3	52
16139		Leptotomus				46.3	46.1
16139		Reithroparamys				47.9	47.8
16139		Acritoparamys		Paramys		51.9	51.9
16139		Pseudotomus		Pseudotomus		51.9	51.9
16191		Paramys				51.9	51.9
16191		Leptotomus				51.9	51.9
16192		Paramys				51.5	50.7
16192		Leptotomus				50.8	50.7
16192		Thisbemys		Thisbemys		50.8	50.7
16198		Paramys				50.8	50.7
16198		Paramys				50.8	50.7
16198		Reithroparamys				50.8	50.7
16198		Reithroparamys				50.8	50.7
16198		Sciuravus				49.8	46.1
16198		Knightomys				50.1	48.7
16198		Knightomys		Paramys		52	52
16200		Thisbemys				52	52
16203		Thisbemys				47.7	46.3
16203		Reithroparamys				47.6	47.5
16203		Pseudotomus		Pseudotomus		47.6	47.5
16204		Paramys				50.1	49.9
16204		Armintomys				50.1	49.9
16205		Pseudotomus				50.1	49.9
16207		Paramys				50.1	49.9
16207		Paramys				50.8	50.6
16207		Acritoparamys				50.8	50.6
16207		Mattimys				50.8	50.6
16207		Knightomys				50.8	50.6
16207		Knightomys				50.8	46.4
16207		Knightomys				49.1	46.3
16218		Reithroparamys				50.8	50.6
16218		Reithroparamys				50.8	50.6
16218		Microparamys				50.8	50.6
16218		Sciuravus				50.8	50.6
16218		Pauromys				50.7	50.6
16218		Knightomys				50.7	50.6
16218		Elymys				50.7	50.6
16218		Mattimys				50.7	50.6
16219		Sciuravus				50.7	50.6
16219		Taxymys				50.7	50.6
16219		Paramys				50.7	50.6
16219		Reithroparamys				50.7	50.6
16219		Microparamys				50.7	50.6
16219		Microparamys				50.7	50.6
16219		Acritoparamys		Paramys		50.7	50.6
16221		Sciuravus				50.7	50.6
16221		Tillomys				50.7	50.6
16223		Thisbemys				50.7	50.6
16223	cf.	Thisbemys				50.7	50.6
16223		Pseudotomus		Pseudotomus		50.8	50.6
16224		Acritoparamys		Paramys		50.8	50.6
16227	cf.	Pseudotomus				50.7	50.6
16227		Pseudotomus	?	Ischyrotomus		50.7	50.6
16227		Paramys				50.7	50.6
16227		Paramys				50.7	50.6
16227		Reithroparamys				50.7	50.6
16227		Reithroparamys				50.7	50.6
16227		Reithroparamys				52.2	50.6
16227		Microparamys				51.8	50.6
16227		Microparamys				51.5	50.6
16227		Pseudotomus				52.4	50.6
16227		Pauromys				50.8	50.6
16227		Tillomys				51.2	50.6
16227		Sciuravus				50.8	50.6
16227		Sciuravus				50.7	50.6
16227		Mysops				50.7	50.6
16227		Acritoparamys		Paramys		50.7	50.6
16227		Thisbemys		Paramys		50.7	50.6
16227		Knightomys		Knightomys		51.2	50.6
16227		Knightomys		Knightomys		51.2	50.6
16228		Paramys				52.4	50.6
16228		Leptotomus				51.2	50.6
16228		Leptotomus				51.2	50.6
16228		Reithroparamys				52	50.6
16228		Pseudotomus				50.7	50.6
16228		Mysops				50.7	50.6
16228		Mysops				50.7	50.6
16228		Sciuravus				50.7	50.6
16228	?	Tillomys				51.8	50.6
16228		Thisbemys		Thisbemys		51.8	50.6
16228		Pseudotomus		Ischyrotomus		51.9	50.6
16232		Sciuravus				51.5	50.6
16232		Sciuravus				51.5	50.6
16232		Paramys				51.5	50.6
16232		Acritoparamys		Paramys		51.8	50.6
16237		Thisbemys				51.5	50.6
16239		Thisbemys		Paramys		52.4	50.6
16240		Thisbemys				51.5	50.6
16240		Paramys				52.4	50.6
16240		Knightomys				50.7	50.6
16240		Quadratomus		Leptotomus		51.9	51.9
16240		Thisbemys		Thisbemys		51.9	51.9
16240		Knightomys		Paramys		47.4	47.4
16241		Paramys				50.5	50.4
16241		Knightomys				50.5	50.4
16241		Knightomys		Paramys		50.5	50.4
16241		Thisbemys		Thisbemys		50.5	50.4
16241		Leptotomus		Leptotomus		50.5	50.4
16241		Quadratomus		Leptotomus		46	45.9
16242		Paramys				46.2	46.1
16242		Knightomys				49.6	48.7
16244		Paramys				49.6	48.7
16244		Reithroparamys				51.9	51.9
16244		Sciuravus				51.9	51.9
16244		Taxymys				51.9	51.9
16244		Acritoparamys		Microparamys		51.9	51.9
16245		Reithroparamys				48.1	48.1
16249		Lophiparamys			Ypresian	48.1	48.1
16250		Paramys				48.1	48.1
16251		Tillomys				48.1	48.1
16254		Paramys				48.1	48.1
16254		Acritoparamys				48.1	48.1
16254		Knightomys				48.1	48.1
16254		Knightomys				47.9	47.8
16254		Knightomys				47.9	47.8
16254		Pauromys				52	46.4
16260		Leptotomus				50.1	46.4
16262		Sciuravus				50.1	46.4
16262		Leptotomus				50.1	46.4
16262		Paramys				50	49.9
16270		Sciuravus				50	49.9
16271		Sciuravus				50	49.9
16273		Sciuravus				50	49.9
16275		Thisbemys		Thisbemys		50	49.9
16276		Sciuravus				50	49.9
16280		Sciuravus				50	49.9
16280	cf.	Reithroparamys				50	48.9
16283		Thisbemys				49	48.9
16284		Paramys				50	48.9
16284		Sciuravus				48.4	48.4
16284		Sciuravus				46.2	46.1
16286		Leptotomus				51.2	48.9
16287		Paramys				51.2	48.9
16287		Thisbemys				51.2	48.9
16287		Sciuravus				51.2	50.6
16289		Paramys				55.7	52.4
16289		Pseudotomus				51.8	51.8
16289		Knightomys				51.8	51.8
16289		Knightomys				51.8	51.8
16291		Paramys				50.1	48.7
16293		Pseudotomus				47.9	47.7
16294		Thisbemys				50.1	49.5
16300		Sciuravus				50.1	49.5
16300		Quadratomus		Leptotomus		50.1	49.5
16302		Paramys				42.1	42
16302		Sciuravus				42.1	42
16305		Leptotomus				42.1	42
16305		Microparamys				42.1	42
16305		Sciuravus				42.1	42
16305		Thisbemys		Thisbemys		42.2	42.2
16306		Sciuravus				42.2	42.2
16306		Thisbemys		Thisbemys		42.2	42.2
16309		Paramys				42.2	42.2
16309		Leptotomus				42.2	42.2
16309		Microparamys				42.1	42
16309		Sciuravus				42.1	42
16310		Paramys				42.1	42
16310		Leptotomus				42.1	42
16310		Sciuravus				42.1	42
16311		Paramys				42	41.9
16311		Thisbemys		Thisbemys		39.8	39.7
16313		Sciuravus				39.8	39.7
16313		Thisbemys		Thisbemys		39.8	39.7
16314		Thisbemys		Thisbemys		39.8	39.7
16315		Paramys				39.8	39.7
16315		Leptotomus				42.9	39.7
16315		Microparamys				40.7	40.6
16315		Sciuravus				40.7	40.6
16315		Thisbemys		Thisbemys		40.4	40.3
16318		Sciuravus				40.4	40.3
16324		Sciuravus				40.4	40.3
16325		Leptotomus				40.4	40.3
16328		Sciuravus				40.4	40.3
16330		Leptotomus				42.7	42.7
16334		Thisbemys		Thisbemys		44.8	42.7
16339		Leptotomus				42.7	42.7
16340		Paramys				46.6	46.5
16340		Thisbemys		Thisbemys		46.6	46.5
16341		Leptotomus				46.6	46.5
16341		Sciuravus				46.6	46.5
16345		Leptotomus				46.6	46.5
16345		Thisbemys		Thisbemys		46.6	46.5
16347		Sciuravus				46.6	46.5
16350		Sciuravus				42.7	42.7
16350		Thisbemys		Thisbemys		42.7	42.7
16351		Sciuravus				42.9	42.8
16355		Paramys				53.7	37.6
16355		Leptotomus				48.3	48.2
16355		Sciuravus				50.5	48.9
16355		Sciuravus				40.3	40.2
16357		Sciuravus				40.3	40.2
16358		Sciuravus				40.3	40.2
16360		Sciuravus				42.9	42.8
16364		Paramys				42.9	42.8
16366		Leptotomus				42.9	42.8
16366		Sciuravus				42.9	42.8
16367		Leptotomus				42.9	42.8
16369		Sciuravus				42.9	42.8
16373		Leptotomus				42.9	42.8
16377		Sciuravus				42.9	42.8
16379		Leptotomus				42.9	42.8
16381		Sciuravus				46.9	46.8
16384		Leptotomus				46.9	46.8
16388		Paramys				46.9	46.8
16388		Sciuravus				46.9	46.8
16393		Thisbemys				46.9	46.8
16396		Paramys				46.9	46.8
16396		Microparamys				46.9	46.8
16396		Sciuravus				46.9	46.8
16396		Pauromys				41.7	41.6
16396		Pseudotomus		Pseudotomus		41.7	41.6
16405		Paramys				41.7	41.6
16407		Paramys				41.7	41.6
16409		Sciuravus				41.7	41.6
16409		Taxymys				40.5	40.5
16415		Paramys				40.5	40.5
16415	?	Thisbemys				40.5	40.5
16415		Mattimys				40.5	40.5
16415		Knightomys				40.5	40.5
16415		Knightomys				40.5	40.5
16415		Knightomys				40.5	40.5
16418		Thisbemys				57.9	42.4
16418	?	Paramys				57.9	42.4
16418		Microparamys				57.9	42.4
16418	?	Tillomys				47	43.7
16418		Pauromys				47	43.7
16418		Mysops				42.9	37.3
16418		Leptotomus		Leptotomus		40.7	40.6
16431		Sciuravus				40.7	40.6
16431		Tillomys				40.7	40.6
16435		Paramys				40.7	40.6
16438		Tillomys				40.7	40.6
16438		Sciuravus				40.7	40.6
16438	cf.	Reithroparamys				40.7	40.6
16441		Sciuravus				48	47.9
16441		Reithroparamys				41.6	41.5
16441		Microparamys				41.6	41.5
16441		Microparamys				41.6	41.5
16441		Acritoparamys		Paramys		41.6	41.5
16441		Quadratomus		Pseudotomus		41.6	41.5
16443		Quadratomus		Pseudotomus		41.6	41.5
16443		Pseudotomus		Pseudotomus		41.2	41.1
16444		Leptotomus				43.6	43.5
16445		Sciuravus				43.6	43.5
16446		Acritoparamys		Paramys		43.6	43.5
16448		Pseudotomus		Ischyrotomus		43.6	43.5
16449		Pauromys				43.6	43.5
16488		Thisbemys				43.6	43.5
16488		Pseudotomus		Pseudotomus		42.1	41.5
16489		Pseudotomus		Pseudotomus		42.1	41.5
16496	?	Pseudotomus				42.1	41.5
16497		Mytonomys		Pseudotomus		42.1	41.5
16499		Reithroparamys				42.1	41.5
16499		Microparamys				42.1	41.5
16499		Knightomys		Taxymys		47	43.7
16500		Sciuravus				47	43.7
16502		Sciuravus				47	43.7
16504		Sciuravus				47	43.7
16504		Paramys				47	43.7
16504		Reithroparamys				47	43.7
16504		Reithroparamys				47	43.7
16513		Leptotomus			Lutetian	47	43.7
16513		Rapamys			Lutetian	47	43.7
16513		Spurimus			Lutetian	47	43.7
16513		Microparamys			Lutetian	47	43.7
16513	?	Pseudocylindrodon			Lutetian	47.3	47.2
16514		Leptotomus			Lutetian	47.3	47.2
16514		Rapamys			Lutetian	47.3	47.2
16514		Spurimus			Lutetian	43.4	43.3
16514		Microparamys			Lutetian	43.4	43.3
16514	?	Pseudocylindrodon			Lutetian	43.4	43.3
16517		Leptotomus			Lutetian	43.4	43.3
16517		Rapamys			Lutetian	43.4	43.3
16517		Microparamys			Lutetian	42.5	42.4
16517	?	Pseudocylindrodon			Lutetian	42.5	42.4
16517		Anomoemys		Pareumys	Lutetian	42.5	42.4
16518	?	Pseudocylindrodon			Lutetian	42.5	42.4
16529		Microparamys			Bartonian	42.5	42.4
16529		Simimys			Bartonian	42.5	42.4
16529		Pareumys			Bartonian	42.5	42.4
16529		Presbymys			Bartonian	42.5	42.4
16529		Metanoiamys		Namatomys	Bartonian	42.9	39.7
16530		Simimys			Lutetian	42.9	39.7
16531		Pareumys			Lutetian	49.3	49.2
16531		Mytonomys			Lutetian	49.3	49.2
16533		Microparamys			Bartonian	49.3	49.2
16533		Griphomys			Bartonian	49.3	49.2
16533		Griphomys			Bartonian	45.3	45.2
16533		Pareumys			Bartonian	45.3	45.2
16533		Metanoiamys			Bartonian	45.3	45.2
16533		Simimys			Bartonian	45.3	45.2
16534		Pseudotomus		Manitsha	Lutetian	45.3	45.2
16535		Pseudotomus		Ischyrotomus	Lutetian	44.8	44.7
16537		Leptotomus			Lutetian	44.8	44.7
16542		Mytonomys			Lutetian	44.8	44.7
16542		Thisbemys			Lutetian	47.7	47.7
16542		Microparamys			Lutetian	47.7	47.7
16542		Laredomys			Lutetian	47.7	47.7
16542	cf.	Nonomys			Lutetian	47.7	47.7
16542		Pauromys		Pauromys	Lutetian	47.7	47.7
16542		Microeutypomys		Eutypomyidae	Lutetian	45.2	45.1
16546		Leptotomus			Lutetian	45.2	45.1
16546		Prolapsus			Lutetian	44.3	44.2
16547		Pareumys			Lutetian	44.3	44.2
16550		Pauromys			Lutetian	44.3	44.2
16566	?	Paramys			Lutetian	46.9	46.8
16576		Sciuravus			Lutetian	46.9	46.8
16584	?	Ischyromys			Lutetian	46.9	46.8
16584	?	Pareumys			Lutetian	46.9	46.8
16584		Pseudocylindrodon			Lutetian	46.9	46.8
16585		Microparamys			Lutetian	46.9	46.8
16585		Rapamys			Lutetian	43	43
16585		Sciuravus			Lutetian	43	43
16585		Pareumys			Lutetian	43	43
16585		Simimys			Lutetian	43	43
16585	cf.	Paradjidaumo			Lutetian	43.8	43.7
16585		Eohaplomys		Eohaplomys	Lutetian	43.8	43.7
16585		Metanoiamys		Namatomys	Lutetian	43.8	43.7
16585		Griphomys		Griphomys	Lutetian	44.1	44
16586		Prolapsus			Lutetian	44.1	44
16586		Pauromys			Lutetian	44.1	44
16586		Thisbemys		Thisbemys	Lutetian	44.1	44
16586		Pareumys		Mysops	Lutetian	44.1	44
16587		Microparamys			Lutetian	44.1	44
16587		Prolapsus			Lutetian	44.1	43.7
16587		Pauromys			Lutetian	44.8	44.7
16587		Thisbemys		Thisbemys	Lutetian	44.8	44.7
16589		Thisbemys			Lutetian	44.8	44.7
16589		Leptotomus			Lutetian	44.8	44.7
16589		Protoptychus			Lutetian	47	47
16589		Reithroparamys		Ischyrotomus	Lutetian	51.5	36.9
16589		Reithroparamys		Leptotomus	Lutetian	44.6	43.7
16589		Pseudotomus		Ischyrotomus	Lutetian	44.6	43.7
16590		Microparamys			Lutetian	44.6	43.7
16590		Eohaplomys			Lutetian	45.7	43.7
16590		Leptotomus			Lutetian	45.7	43.7
16590		Pareumys			Lutetian	46.6	43.7
16590		Griphomys			Lutetian	43.9	43.8
16590		Pseudotomus		Ischyrotomus	Lutetian	43.9	43.8
16590		Simimys		Simimys	Lutetian	43.9	43.8
16598		Floresomys				44.6	44.5
16598		Guanajuatomys				44.6	44.5
16598		Marfilomys				44.6	44.5
16601		Sciuravus			Lutetian	47	43.7
16601		Metanoiamys		Namatomys	Lutetian	47	43.7
16602		Simimys		Simimys	Lutetian	47	43.7
16603		Microparamys			Lutetian	45.7	43.7
16603		Eohaplomys			Lutetian	45.7	43.7
16603		Pareumys			Lutetian	44.6	43.7
16603		Griphomys			Lutetian	44.6	43.7
16603		Simimys			Lutetian	44.6	43.7
16603	cf.	Mytonomys		Leptotomus	Lutetian	43.8	43.7
16603		Metanoiamys		Namatomys	Lutetian	43.8	43.7
16606		Sciuravus			Lutetian	43.8	43.7
16607		Paramys			Lutetian	47	42.8
16607		Mytonomys		Prosciurus	Lutetian	47	43.7
16607		Janimus			Lutetian	42.9	42.8
16607		Pareumys			Lutetian	42.9	42.8
16607		Thisbemys		Paramys	Lutetian	42.9	42.8
16607		Pseudotomus		Ischyrotomus	Lutetian	42.9	42.8
16609		Mytonomys		Leptotomus	Lutetian	42.9	42.8
16614		Thisbemys			Lutetian	42.9	42.8
16614		Microparamys			Lutetian	47	43.7
16614		Paramys			Lutetian	47	43.7
16614		Leptotomus			Lutetian	47	43.7
16614		Prolapsus			Lutetian	47	43.7
16614		Pauromys			Lutetian	47	43.7
16615		Microparamys			Lutetian	47	43.7
16615		Griphomys			Lutetian	47	43.7
16615		Pareumys			Lutetian	47.2	43.7
16615		Simimys			Lutetian	47	47
16615		Eohaplomys		Eohaplomys	Lutetian	47	47
16615		Metanoiamys		Namatomys	Lutetian	47	47
16616		Microparamys				47	47
16616		Sciuravus				46.9	45.2
16616		Metanoiamys		Namatomys		46.9	45.2
16617		Sciuravus				46.9	45.2
16617		Metanoiamys		Namatomys		47	43.7
16618		Sciuravus				47	43.7
16618		Metanoiamys		Namatomys		47	43.7
16619		Sciuravus				47	43.7
16619		Metanoiamys		Namatomys		47	43.7
16620		Sciuravus				47	43.7
16620		Metanoiamys		Namatomys		47	43.7
16623		Leptotomus			Lutetian	47	43.7
16623		Thisbemys			Lutetian	47	43.7
16623		Sciuravus			Lutetian	47	43.7
16623		Leptotomus		Leptotomus	Lutetian	45.7	43.7
16624		Thisbemys			Lutetian	45.7	43.7
16624		Microparamys			Lutetian	45.7	43.7
16624		Leptotomus			Lutetian	45.7	43.7
16624		Prolapsus			Lutetian	47	43.7
16624		Prolapsus			Lutetian	47	45.4
16624		Pauromys			Lutetian	47	45.4
16626		Leptotomus			Lutetian	47	45.4
16626		Leptotomus			Lutetian	47	45.4
16626		Pseudotomus			Lutetian	47	43.7
16626		Microparamys			Lutetian	47	43.7
16626		Microparamys			Lutetian	47	43.7
16626		Churcheria		Anonymus	Lutetian	47	43.7
16626		Pseudocylindrodon			Lutetian	47	47
16626		Protadjidaumo			Lutetian	47	47
16626		Janimus			Lutetian	47	47
16626		Metanoiamys		Namatomys	Lutetian	47	47
16629		Pareumys			Lutetian	47	47
16629		Simimys			Lutetian	47	47
16630	?	Reithroparamys			Lutetian	47	47
16630		Microparamys			Lutetian	47	47
16630		Sciuravus			Lutetian	47	47
16630	?	Protadjidaumo			Lutetian	47	47
16642		Paramys			Lutetian	47	47
16642		Thisbemys			Lutetian	47	47
16643		Paramys			Lutetian	47.2	47
16645		Paramys			Lutetian	47.2	47
16645		Reithroparamys			Lutetian	47.2	47.1
16646		Thisbemys			Lutetian	47.2	45.1
16646		Pseudotomus			Lutetian	47.2	43.7
16646		Sciuravus			Lutetian	47	47
16647		Paramys			Lutetian	47	47
16647		Thisbemys			Lutetian	47.2	37.8
16647		Mysops			Lutetian	47.2	37.8
16647		Sciuravus			Lutetian	47.2	37.8
16647		Sciuravus			Lutetian	47	43.7
16647		Leptotomus		Leptotomus	Lutetian	47	43.7
16648		Leptotomus			Lutetian	47	43.7
16648		Protoptychus			Lutetian	47	43.7
16649		Paramys			Lutetian	47	43.7
16649		Leptotomus			Lutetian	47	43.7
16649		Pareumys			Lutetian	47	43.7
16651		Microparamys			Lutetian	47	43.7
16651		Lophiparamys			Lutetian	47	43.7
16651		Prolapsus			Lutetian	47	43.7
16651		Thisbemys		Thisbemys	Lutetian	47	43.7
16651		Pareumys		Mysops	Lutetian	47	43.7
16651		Pauromys		Prolapsus	Lutetian	47.2	45.1
16654		Microparamys			Lutetian	47.2	43.8
16654		Mytonomys			Lutetian	43.8	43.7
16654		Pareumys			Lutetian	43.8	43.7
16654		Pareumys			Lutetian	43.8	43.7
16654		Paramys		Ischyrotomus	Lutetian	43.8	43.7
16665		Leptotomus			Lutetian	47	47
16665		Sciuravus			Lutetian	47	47
16665		Pareumys			Lutetian	47	47
16666		Microparamys			Lutetian	47	47
16666		Pseudotomus		Ischyrotomus	Lutetian	47	47
16666		Leptotomus			Lutetian	47	47
16666		Sciuravus			Lutetian	47	47
16666		Pareumys			Lutetian	47	47
16666		Uriscus		Reithroparamys	Lutetian	47	47
16667		Sciuravus			Lutetian	47	47
16669		Microparamys			Lutetian	47	47
16669		Sciuravus			Lutetian	47	47
16669		Pareumys			Lutetian	47	47
16669		Metanoiamys			Lutetian	47	47
16670		Pseudotomus		Ischyrotomus	Lutetian	47	47
16672		Leptotomus			Lutetian	45.5	43.7
16673		Microparamys			Lutetian	45.5	43.7
16673		Sciuravus			Lutetian	45.5	43.7
16673		Pareumys			Lutetian	45.5	43.7
16674		Microparamys			Lutetian	45.5	43.7
16674		Metanoiamys			Lutetian	45.5	45.4
16675		Sciuravus			Lutetian	45.5	45.4
16676		Sciuravus			Lutetian	45.5	45.4
16676		Pareumys			Lutetian	45.5	45.4
16676		Metanoiamys			Lutetian	45.5	45.4
16677		Microparamys			Lutetian	47	43.7
16677		Sciuravus			Lutetian	47	43.8
16677		Metanoiamys			Lutetian	47	43.7
16678		Microparamys			Lutetian	47	43.7
16678		Sciuravus			Lutetian	47	43.7
16678		Metanoiamys			Lutetian	43.8	43.7
16680		Sciuravus			Lutetian	43.8	43.7
16680		Metanoiamys			Lutetian	43.8	43.7
16682		Sciuravus			Lutetian	43.8	43.7
16682		Pareumys			Lutetian	43.8	43.7
16682		Metanoiamys			Lutetian	43.8	43.7
16684		Microparamys			Lutetian	42.9	42.8
16684		Sciuravus			Lutetian	42.9	42.8
16684		Metanoiamys			Lutetian	42.9	42.8
16685		Sciuravus			Lutetian	42.9	42.8
16689		Microparamys			Lutetian	42.9	42.8
16692		Eohaplomys			Lutetian	42.9	42.8
16694		Microparamys			Lutetian	42.9	42.8
16694		Simimys			Lutetian	42.9	42.8
16695		Pareumys			Lutetian	42.9	42.8
16695		Simimys			Lutetian	42.9	42.8
16696		Simimys			Lutetian	42.9	42.8
16697		Microparamys			Lutetian	42.9	42.8
16697		Sciuravus			Lutetian	42.9	42.8
16697		Metanoiamys			Lutetian	42.9	42.8
16700		Metanoiamys			Lutetian	42.9	42.8
16701		Sciuravus			Lutetian	42.9	42.8
16702		Microparamys			Lutetian	42.9	42.8
16702		Sciuravus			Lutetian	42.9	42.8
16704		Metanoiamys			Lutetian	42.9	42.8
16705		Microparamys			Lutetian	42.9	42.8
16705		Sciuravus			Lutetian	42.9	42.8
16705		Pareumys			Lutetian	42.9	42.8
16705		Metanoiamys			Lutetian	42.9	42.8
16706		Microparamys			Lutetian	42.9	42.8
16706		Sciuravus			Lutetian	42.9	42.8
16706		Metanoiamys			Lutetian	42.9	42.8
16707		Microparamys			Lutetian	42.9	42.8
16707		Sciuravus			Lutetian	42.9	41.5
16707		Metanoiamys			Lutetian	42.9	41.5
16708		Microparamys			Lutetian	42.9	41.5
16708		Sciuravus			Lutetian	42.9	42.8
16708		Metanoiamys			Lutetian	42.9	42.8
16709		Microparamys			Lutetian	42.9	42.8
16709		Sciuravus			Lutetian	41.1	41
16709		Pareumys			Lutetian	40.9	40.9
16709		Metanoiamys			Lutetian	40.9	40.9
16710		Microparamys			Lutetian	40.9	40.9
16710		Sciuravus			Lutetian	40.9	40.9
16710		Pareumys			Lutetian	40.9	40.9
16710		Metanoiamys			Lutetian	40.9	40.9
16711		Metanoiamys			Lutetian	41.1	41
16713		Microparamys			Lutetian	41.1	41
16713		Sciuravus			Lutetian	41.1	41
16713		Pareumys			Lutetian	40.9	40.7
16713		Metanoiamys		Pauromys	Lutetian	40.9	40.7
16714		Microparamys			Lutetian	40.9	40.7
16714		Sciuravus			Lutetian	40.9	40.7
16714		Pareumys			Lutetian	40.9	40.7
16714		Metanoiamys		Pauromys	Lutetian	40.9	40.7
16715		Microparamys			Lutetian	40.8	40.7
16715		Metanoiamys		Pauromys	Lutetian	40.8	40.7
16716		Microparamys			Lutetian	40.8	40.7
16716		Sciuravus			Lutetian	40.8	40.7
16716		Metanoiamys		Pauromys	Lutetian	40.8	40.7
16718		Microparamys			Lutetian	40.8	40.7
16718		Sciuravus			Lutetian	40.8	40.7
16718		Metanoiamys		Pauromys	Lutetian	40.8	40.7
16719		Microparamys			Lutetian	40.8	40.7
16719		Sciuravus			Lutetian	40.8	40.7
16719		Pareumys			Lutetian	40.8	40.7
16719		Metanoiamys		Pauromys	Lutetian	40.8	40.7
16720		Metanoiamys			Lutetian	40.8	40.7
16723		Metanoiamys			Lutetian	40.8	40.7
16725		Metanoiamys			Lutetian	40.8	40.7
16727		Metanoiamys			Lutetian	40.8	40.7
16730		Metanoiamys			Lutetian	40.8	40.7
16733		Microparamys			Lutetian	40.5	40.5
16733		Metanoiamys		Pauromys	Lutetian	40.5	40.5
16734		Microparamys			Lutetian	40.5	40.5
16734		Metanoiamys		Pauromys	Lutetian	40.5	40.5
16735		Metanoiamys		Pauromys	Lutetian	40.5	40.5
16736		Microparamys			Lutetian	40.5	40.5
16736		Sciuravus			Lutetian	40.4	40.3
16736		Metanoiamys		Pauromys	Lutetian	40	40
16737		Microparamys			Lutetian	40	40
16737		Sciuravus			Lutetian	40	40
16737		Metanoiamys		Pauromys	Lutetian	40	40
16738		Microparamys			Lutetian	40	39.7
16738		Sciuravus			Lutetian	40	39.7
16738		Pareumys			Lutetian	40	39.7
16738		Metanoiamys		Pauromys	Lutetian	39.8	39.7
16739	cf.	Pseudotomus			Lutetian	39.8	39.7
16739		Sciuravus			Lutetian	39.8	39.7
16740		Metanoiamys			Lutetian	39.8	39.7
16744		Metanoiamys			Lutetian	39.8	39.7
16745		Microparamys			Lutetian	39.8	39.7
16745	?	Leptotomus			Lutetian	39.8	39.7
16745		Sciuravus			Lutetian	39.8	39.7
16745		Metanoiamys		Pauromys	Lutetian	39.8	39.7
16746		Microparamys			Lutetian	39.8	39.7
16746		Sciuravus			Lutetian	39.8	39.7
16746		Pareumys			Lutetian	39.8	39.7
16746		Metanoiamys		Pauromys	Lutetian	42.9	40.7
16747		Microparamys			Lutetian	51.5	36.9
16747		Sciuravus			Lutetian	42.9	39.7
16747		Pareumys			Lutetian	42.9	39.7
16747		Metanoiamys		Pauromys	Lutetian	42.9	39.7
16748		Microparamys			Lutetian	42.9	39.7
16748		Sciuravus			Lutetian	42.3	42.3
16748		Pareumys			Lutetian	42.3	42.3
16748		Metanoiamys		Pauromys	Lutetian	37.3	37.3
16750		Microparamys			Lutetian	37.3	37.3
16750	?	Pareumys			Lutetian	41.8	41.8
16750		Metanoiamys		Pauromys	Lutetian	41.8	41.8
16751		Microparamys			Lutetian	41.8	41.8
16751	?	Leptotomus			Lutetian	41.8	41.8
16751		Sciuravus			Lutetian	41.8	41.8
16751		Pareumys			Lutetian	41.8	41.8
16751		Metanoiamys		Pauromys	Lutetian	41.8	41.8
16752		Microparamys			Lutetian	38.4	38.3
16752	?	Leptotomus			Lutetian	38.4	38.3
16752		Sciuravus			Lutetian	38.5	38.4
16752		Pareumys			Lutetian	37.3	37.3
16752		Metanoiamys		Pauromys	Lutetian	37.3	37.3
16755		Metanoiamys			Lutetian	37.3	37.3
16756		Metanoiamys			Lutetian	37.4	37.3
16757		Metanoiamys			Lutetian	37.4	37.3
16760		Metanoiamys			Lutetian	37.4	37.3
16761		Metanoiamys			Lutetian	37.4	37.3
16762		Microparamys			Lutetian	37.4	37.3
16762		Eohaplomys			Lutetian	37.4	37.3
16762		Sciuravus			Lutetian	37.4	37.3
16762		Pareumys			Lutetian	39.1	39
16762		Pauromys			Lutetian	37	37
16762		Metanoiamys		Namatomys	Lutetian	37	37
16763		Microparamys			Lutetian	37	37
16763	cf.	Rapamys			Lutetian	37	37
16763		Eohaplomys			Lutetian	37	37
16763		Simimys			Lutetian	37	37
16763		Griphomys		Namatomys	Lutetian	37	37
16764		Microparamys			Lutetian	42.3	42.3
16764	cf.	Rapamys			Lutetian	42.3	42.3
16764		Eohaplomys			Lutetian	42.3	42.3
16764		Pareumys			Lutetian	42.3	42.3
16764		Simimys			Lutetian	42.3	42.3
16765		Microparamys			Lutetian	42.3	42.3
16765		Eohaplomys			Lutetian	42.3	42.3
16765		Simimys			Lutetian	42.3	42.3
16766		Microparamys			Lutetian	42.3	42.3
16766		Pareumys			Lutetian	42.3	42.3
16766		Simimys			Lutetian	42.3	42.3
16767		Simimys			Lutetian	42.3	42.3
16768		Pareumys			Lutetian	42.3	42.3
16768		Simimys			Lutetian	42.3	42.3
16770		Simimys			Lutetian	42.3	42.3
16771		Pareumys			Lutetian	41.4	41.4
16771		Simimys			Lutetian	41.4	41.4
16773		Simimys			Lutetian	41.4	41.4
16775		Simimys			Lutetian	41.4	41.4
16776		Simimys			Lutetian	41.4	41.4
16777		Simimys			Lutetian	41.4	41.4
16778		Simimys			Lutetian	41.4	41.4
16780		Pareumys			Lutetian	41.4	41.4
16780		Simimys			Lutetian	39.4	39.3
16780		Microparamys		Microparamys	Lutetian	39.4	39.3
16783		Simimys			Lutetian	37.3	37.3
16784		Microparamys			Lutetian	37.3	37.3
16784		Griphomys			Lutetian	37.3	37.3
16785		Pareumys		Leptotomus	Lutetian	37.3	37.3
16786		Leptotomus			Lutetian	37.3	37.3
16786		Leptotomus			Lutetian	37.3	37.3
16786		Microparamys			Lutetian	37.3	37.3
16786		Eohaplomys			Lutetian	41.8	41.8
16786		Simimys			Lutetian	41.8	41.8
16786		Tapomys		Leptotomus	Lutetian	41.8	41.8
16786		Paramys		Ischyrotomus	Lutetian	41.8	41.8
16787		Microparamys			Lutetian	40	40
16787		Griphomys			Lutetian	46.8	46.7
16787		Metanoiamys			Lutetian	46.8	46.7
16788		Griphomys			Lutetian	46.8	46.7
16788		Metanoiamys			Lutetian	46.8	46.7
16789		Microparamys			Lutetian	46.8	46.7
16789		Griphomys			Lutetian	37.3	36.2
16789		Pareumys			Lutetian	41.8	41.8
16789		Simimys			Lutetian	41.8	41.8
16790		Mytonomys			Lutetian	41.8	41.8
16790		Rapamys			Lutetian	41.8	41.8
16790		Eohaplomys			Lutetian	41.8	41.8
16790		Pareumys			Lutetian	36.1	36.1
16790		Griphomys			Lutetian	36.6	36.5
16790		Simimys			Lutetian	36.6	36.5
16790		Tapomys		Leptotomus	Lutetian	36.6	36.5
16791		Mytonomys			Lutetian	36.6	36.6
16791		Rapamys			Lutetian	36.6	36.6
16791		Eohaplomys			Lutetian	36.6	36.6
16791		Pareumys			Lutetian	36	35.6
16791		Griphomys			Lutetian	36.4	32.3
16791		Simimys			Lutetian	35.9	33.8
16792		Mytonomys			Lutetian	35.9	33.8
16793		Microparamys			Lutetian	33.9	33.8
16793		Eohaplomys			Lutetian	33.9	33.8
16793		Griphomys			Lutetian	37.2	37.1
16796		Microparamys			Lutetian	37.2	37.1
16798		Microparamys			Lutetian	37.2	37.1
16798		Griphomys			Lutetian	37.2	37.1
16799		Microparamys			Lutetian	37.2	37.1
16799		Griphomys			Lutetian	37.2	37.1
16799		Metanoiamys			Lutetian	37.2	37.1
16800		Mytonomys			Bartonian	37.2	37.1
16804		Microparamys			Bartonian	37.2	37.1
16806		Microparamys			Bartonian	36.9	36.9
16806		Pareumys			Bartonian	36.9	36.9
16806		Simimys			Bartonian	36.9	36.9
16808		Griphomys			Bartonian	36.9	36.9
16809		Microparamys			Bartonian	36.9	36.9
16809		Griphomys			Bartonian	36.9	36.9
16810		Microparamys			Bartonian	36.9	36.9
16810		Rapamys			Bartonian	36.9	36.9
16810		Pareumys			Bartonian	36.9	36.9
16810		Presbymys			Bartonian	36.9	36.9
16810		Simimys			Bartonian	36.9	36.9
16810		Griphomys		Griphomys	Bartonian	36.9	36.9
16813		Leptotomus			Bartonian	36.9	36.9
16813		Metanoiamys			Bartonian	36.9	36.9
16813		Heliscomys			Bartonian	36	36
16813		Simimys			Bartonian	36	36
16813		Paradjidaumo		Paradjidaumo	Bartonian	36	36
16813		Simimys		Simimys	Bartonian	36	36
16813		Simiacritomys		Zapodidae	Bartonian	36.6	33.8
16815		Microparamys			Lutetian	36.6	33.8
16816	?	Leptotomus				35	34.9
16817		Pareumys				35	34.9
16817		Simimys				35	34.9
16817		Metanoiamys		Namatomys		36.9	32.7
16817		Griphomys		Griphomys		36.8	36.8
16819		Ischyromys			Bartonian	36.8	36.8
16821		Ischyromys			Bartonian	36.8	36.8
16822		Microparamys			Bartonian	36.8	36.8
16822		Quadratomus		Leptotomus	Bartonian	36.8	36.8
16826		Leptotomus			Bartonian	34.2	34.1
16826		Spurimus			Bartonian	34.2	34.1
16826		Spurimus			Bartonian	35.8	35.8
16826		Pseudocylindrodon			Bartonian	35.8	35.8
16826		Pareumys			Bartonian	35.8	35.8
16826		Sciuravus			Bartonian	35.8	35.8
16826		Microparamys			Bartonian	35.8	35.8
16826		Anomoemys		Pareumys	Bartonian	35.8	35.8
16828		Eutypomys			Bartonian	35.8	35.8
16828		Pseudotomus		Manitsha	Bartonian	35.8	35.8
16829		Pseudotomus		Ischyrotomus	Bartonian	35.8	35.8
16830		Pseudocylindrodon			Bartonian	36.6	36.6
16830		Eutypomys			Bartonian	36.6	36.6
16830		Quadratomus		Leptotomus	Bartonian	36.6	36.6
16837		Microparamys			Bartonian	36	35.9
16837		Pseudocylindrodon			Bartonian	35.5	35.5
16837		Adjidaumo			Bartonian	42.3	23.4
16837		Aulolithomys			Bartonian	37.2	36.9
16837		Eutypomys			Bartonian	37.2	36.9
16837	cf.	Simimys			Bartonian	37.2	36.9
16837		Litoyoderimys		Yoderimys	Bartonian	37.2	36.9
16838		Mytonomys			Bartonian	37.2	36.9
16840		Ischyromys			Priabonian	36.4	36.3
16840	?	Pareumys			Priabonian	36.4	36.3
16840		Pseudocylindrodon			Priabonian	36.4	36.3
16840		Ardynomys			Priabonian	36.4	36.3
16840		Eutypomys			Priabonian	36.4	36.3
16840		Adjidaumo			Priabonian	36.4	36.3
16840		Paradjidaumo			Priabonian	35.3	35.2
16845		Leptotomus			Bartonian	34.3	33.7
16845		Leptotomus			Bartonian	35.9	35.9
16845		Ischyromys			Bartonian	35.9	35.9
16845		Eumys			Bartonian	36	35.6
16845		Protadjidaumo			Bartonian	36	35.6
16845		Adjidaumo			Bartonian	36.1	35.2
16845		Heliscomys			Bartonian	36.1	35.2
16845		Eutypomys			Bartonian	36.1	35.2
16845		Eutypomys			Bartonian	37.8	33.8
16845		Microparamys		Microparamys	Bartonian	36	36
16845		Churcheria		Microparamyinae	Bartonian	36	36
16845		Pseudotomus		Pseudotomus	Bartonian	36	36
16845		Pseudocylindrodon		Pseudocylindrodon	Bartonian	36	36
16845		Pipestoneomys		Yoderimys	Bartonian	36	36
16845		Metanoiamys		Namatomys	Bartonian	37.8	37.7
16845		Janimus		Janimus	Bartonian	37.8	37.7
16845		Microeutypomys		Eutypomys	Bartonian	37.8	37.7
16846		Pseudocylindrodon			Bartonian	37.8	37.7
16846	?	Prosciurus			Bartonian	37.8	37.7
16846		Janimus			Bartonian	37.8	37.7
16846		Eutypomys			Bartonian	37.8	37.7
16846		Adjidaumo			Bartonian	37.8	37.7
16846	?	Aulolithomys			Bartonian	37.8	37.7
16846	?	Paradjidaumo			Bartonian	37.6	37.6
16846		Metanoiamys		Namatomys	Bartonian	37.6	37.6
16847		Pareumys			Bartonian	37.6	37.6
16847		Protadjidaumo			Bartonian	37.6	37.6
16851		Aulolithomys			Bartonian	37.6	37.6
16851		Viejadjidaumo			Bartonian	37.6	37.6
16851		Microparamys			Bartonian	37.6	37.6
16851		Adjidaumo			Bartonian	37.6	37.6
16851		Pseudocylindrodon			Bartonian	37.6	37.6
16851		Litoyoderimys		Yoderimys	Bartonian	37.6	37.6
16851	cf.	Quadratomus		Leptotomus	Bartonian	35.7	35.7
16853		Leptotomus			Bartonian	35.7	35.7
16853		Spurimus			Bartonian	35.7	35.7
16853		Ischyromys			Bartonian	35.7	35.7
16853		Pseudocylindrodon			Bartonian	35.7	35.7
16856		Mytonomys	?	Leptotomus	Bartonian	35.7	35.6
16877		Litoyoderimys			Bartonian	35.7	35.6
16877		Metanoiamys			Bartonian	35.7	35.6
16877		Protadjidaumo			Bartonian	35.7	35.6
16877		Paradjidaumo			Bartonian	35.7	35.6
16877		Griphomys			Bartonian	35.7	35.6
16881		Ischyromys			Priabonian	35.7	35.6
16884		Leptotomus			Bartonian	35.7	35.6
16884		Spurimus			Bartonian	35.7	35.6
16884		Ischyromys			Bartonian	35.7	35.6
16884		Pseudocylindrodon			Bartonian	35.7	35.6
16884		Microparamys		Sciuravus	Bartonian	35.7	35.6
16885		Ischyromys			Priabonian	35.7	35.6
16888		Ardynomys			Priabonian	35.7	35.6
16888		Nonomys		Subsumus	Priabonian	35.7	35.6
16888	aff.	Pseudocylindrodon		Pseudocylindrodon	Priabonian	35.7	35.6
16888		Pseudocylindrodon		Jaywilsonomys	Priabonian	35.7	35.6
16894		Pseudocylindrodon			Priabonian	35.7	35.6
16894		Ischyromys		Titanotheriomys	Priabonian	35.7	35.6
16894		Meliakrouniomys		Eomyidae	Priabonian	36.3	36.2
16898		Cylindrodon		Cylindrodon	Priabonian	36.3	36.2
16901	?	Ischyromys	?	Titanotheriomys	Priabonian	36.3	36.2
16902		Ischyromys		Titanotheriomys	Priabonian	36.3	36.2
16902		Cylindrodon		Cylindrodon	Priabonian	36.3	36.2
16908		Ischyromys		Titanotheriomys	Priabonian	36.3	36.2
16908		Cylindrodon		Cylindrodon	Priabonian	36.3	36.2
16917		Ischyromys			Priabonian	36.3	36.2
16917		Prosciurus			Priabonian	36.9	36.9
16917		Pseudocylindrodon			Priabonian	36.9	36.9
16917		Adjidaumo			Priabonian	36.9	36.9
16917		Adjidaumo			Priabonian	36.9	36.9
16917		Centimanomys			Priabonian	36.9	36.9
16917		Paradjidaumo			Priabonian	36.9	36.9
16917		Douglassciurus		Protosciurus	Priabonian	36.9	36.9
16917		Cylindrodon		Cylindrodon	Priabonian	36.9	36.9
16917		Zemiodontomys		Yoderimys	Priabonian	34.7	34.7
16919		Leptotomus			Priabonian	34.7	34.7
16919		Ischyromys			Priabonian	34.7	34.7
16919		Pseudocylindrodon			Priabonian	34.7	34.7
16919		Cylindrodon			Priabonian	34.7	34.7
16919		Ardynomys			Priabonian	34.7	34.7
16919		Prosciurus			Priabonian	34.7	34.7
16919		Eutypomys			Priabonian	34.7	34.7
16919		Yoderimys			Priabonian	34.7	34.7
16919		Cupressimus			Priabonian	38.1	37.4
16919		Paradjidaumo			Priabonian	37.5	34.7
16919		Aulolithomys			Priabonian	37.4	37.4
16919		Adjidaumo			Priabonian	37.4	37.4
16919		Heliscomys			Priabonian	36.3	36.2
16919		Douglassciurus	?	Protosciurus	Priabonian	35.9	35.9
16920	?	Pseudocylindrodon			Priabonian	35.9	35.9
16920	?	Cedromus			Priabonian	35.9	35.9
16920		Ischyromys		Titanotheriomys	Priabonian	35.9	35.9
16920		Cylindrodon		Cylindrodon	Priabonian	35.9	35.9
16922		Ischyromys			Priabonian	35.9	35.9
16922		Cylindrodon		Cylindrodon	Priabonian	35.9	35.9
16924		Ischyromys		Ischyromys	Priabonian	37	36.9
16924		Ischyromys		Titanotheriomys	Priabonian	37	36.9
16924		Paradjidaumo		Paradjidaumo	Priabonian	37	36.9
16925		Eumys		Eumys	Priabonian	37	36.9
16927		Ischyromys			Priabonian	37	36.9
16928		Ischyromys			Priabonian	37	36.9
16928		Pseudocylindrodon			Priabonian	37.9	37.8
16928		Cylindrodon			Priabonian	37.9	37.8
16928		Prosciurus			Priabonian	37.9	37.8
16928		Meliakrouniomys			Priabonian	37.9	37.8
16929		Cylindrodon		Cylindrodon	Priabonian	35.3	35.1
16929		Ischyromys		Ischyromys	Priabonian	35.3	35.1
16929		Ischyromys		Titanotheriomys	Priabonian	35.3	35.1
16930		Ischyromys			Priabonian	37.9	32.8
16930		Pseudocylindrodon			Priabonian	37.7	37.6
16930		Adjidaumo			Priabonian	37.7	37.6
16930		Aulolithomys			Priabonian	37.7	37.6
16930		Paradjidaumo			Priabonian	37.7	37.6
16930		Heliscomys			Priabonian	37.7	37.6
16930		Pipestoneomys			Priabonian	37.7	37.6
16930		Cylindrodon		Cylindrodon	Priabonian	37.7	37.6
16930		Zemiodontomys		Yoderimys	Priabonian	37.7	37.6
16931		Pseudocylindrodon			Priabonian	37.7	37.6
16934		Pseudocylindrodon			Priabonian	35.9	35.8
16934		Ardynomys			Priabonian	35.9	35.8
16935		Ischyromys			Priabonian	35.9	35.8
16935		Ischyromys		Titanotheriomys	Priabonian	35.9	35.8
16938		Adjidaumo			Priabonian	35.9	35.8
16939		Eutypomys			Priabonian	35.9	35.8
16940	?	Leptotomus			Priabonian	35.9	35.8
16940		Ischyromys			Priabonian	35.9	35.8
16940		Prosciurus			Priabonian	35.9	35.8
16940		Pseudocylindrodon			Priabonian	37.5	37.5
16940		Adjidaumo			Priabonian	37.5	37.5
16941		Prosciurus			Priabonian	37.5	37.5
16941		Oligospermophilus			Priabonian	37.5	37.5
16941		Adjidaumo			Priabonian	37.5	37.5
16941		Adjidaumo			Priabonian	37.5	37.5
16941		Aulolithomys			Priabonian	37.5	37.5
16941		Paradjidaumo			Priabonian	37.5	37.5
16941		Heliscomys			Priabonian	37.5	37.5
16942		Ischyromys		Titanotheriomys	Priabonian	37.5	37.5
16943		Ischyromys		Ischyromys	Priabonian	37.5	37.5
16946	?	Ischyromys	?	Titanotheriomys	Priabonian	37.5	37.5
16946		Paradjidaumo		Paradjidaumo	Priabonian	37.5	37.5
16949		Paradjidaumo			Priabonian	37.5	37.5
16949		Ischyromys			Priabonian	37.5	37.5
16952		Paradjidaumo			Priabonian	37.5	37.5
16952		Ischyromys			Priabonian	38.6	38.6
16952		Cylindrodon		Cylindrodon	Priabonian	38.6	38.6
16955		Ischyromys			Priabonian	38.6	38.6
16959		Ischyromys			Priabonian	37.1	37.1
16959		Ischyromys			Priabonian	37.1	37.1
16959		Cylindrodon			Priabonian	37.1	37.1
16959		Eutypomys			Priabonian	37.1	37.1
16959		Namatomys			Priabonian	37.1	37.1
16959		Paradjidaumo			Priabonian	37.1	37.1
16960		Prosciurus			Priabonian	37.9	36
16960		Adjidaumo			Priabonian	37.9	36
16960		Namatomys			Priabonian	36	35.8
16960		Yoderimys			Priabonian	36	35.8
16960		Litoyoderimys			Priabonian	36.8	36.7
16960		Heliscomys			Priabonian	36.8	36.7
16960		Paramys			Priabonian	36.8	36.7
16960		Ischyromys		Titanotheriomys	Priabonian	36.3	35.6
16960		Cylindrodon		Cylindrodon	Priabonian	36.3	35.6
16960		Adjidaumo		Protadjidaumo	Priabonian	37	36.9
16961	?	Pauromys			Priabonian	37.5	37.1
16961		Ischyromys		Ischyromys	Priabonian	37.5	37.1
16961		Cylindrodon		Cylindrodon	Priabonian	37.5	37.1
16961		Douglassciurus		Protosciurus	Priabonian	37.5	37.1
16961		Adjidaumo		Adjidaumo	Priabonian	37.5	37.1
16961		Paradjidaumo		Paradjidaumo	Priabonian	37.5	37.1
16961		Aulolithomys		Aulolithomys	Priabonian	37.5	37.1
16961		Namatomys	?	Namatomys	Priabonian	37.5	37.1
16961		Adjidaumo		Protadjidaumo	Priabonian	37.5	37.1
16961		Zemiodontomys	cf.	Yoderimys	Priabonian	37.9	37.8
16961		Heliscomys		Heliscomys	Priabonian	37.9	37.8
16962		Cylindrodon			Priabonian	37.9	37.8
16962		Prosciurus			Priabonian	37.9	37.8
16962		Namatomys			Priabonian	37.9	37.8
16962		Ischyromys		Titanotheriomys	Priabonian	37.9	37.8
16962		Douglassciurus	?	Protosciurus	Priabonian	37.9	37.8
16963		Prosciurus			Priabonian	37.9	37.8
16963		Adjidaumo			Priabonian	34.9	34.8
16963		Paradjidaumo			Priabonian	34.9	34.8
16963		Aulolithomys			Priabonian	36.7	36.7
16963		Namatomys			Priabonian	36.7	36.7
16963		Nonomys			Priabonian	36.7	36.7
16963		Ischyromys		Titanotheriomys	Priabonian	33.7	33.7
16963		Cylindrodon		Cylindrodon	Priabonian	36.1	36
16963		Cylindrodon		Cylindrodon	Priabonian	36.1	36
16963		Douglassciurus	?	Protosciurus	Priabonian	33.2	33.1
16963		Heliscomys		Heliscomys	Priabonian	33.2	33.2
16964		Agnotocastor			Priabonian	34.3	31.5
16964		Meliakrouniomys			Priabonian	34.3	31.5
16964		Ischyromys		Titanotheriomys	Priabonian	34.3	31.5
16964		Cylindrodon		Cylindrodon	Priabonian	34.3	32.8
16964		Douglassciurus	?	Protosciurus	Priabonian	34.3	32.8
16965		Cylindrodon			Priabonian	33.3	33.3
16965		Ischyromys		Titanotheriomys	Priabonian	33.3	33.3
16966		Cylindrodon			Priabonian	33.3	33.3
16966		Ischyromys		Titanotheriomys	Priabonian	33.3	33.3
16977		Pelycomys			Priabonian	33.3	33.3
16977		Adjidaumo			Priabonian	33.3	33.3
16977		Paradjidaumo			Priabonian	33.3	33.3
16977		Centimanomys			Priabonian	33.3	33.3
16977		Centimanomys			Priabonian	33.3	33.3
16977		Eumys			Priabonian	33.3	33.3
16977		Pseudocylindrodon		Pseudocylindrodon	Priabonian	33.3	33.3
16977		Cylindrodon		Cylindrodon	Priabonian	33.3	33.3
16977		Ischyromys		Ischyromys	Priabonian	33.3	33.3
16977		Ischyromys		Titanotheriomys	Priabonian	33.3	33.3
16979		Pseudocylindrodon			Priabonian	33.3	33.3
16979		Cylindrodon			Priabonian	33.3	33.3
16979		Prosciurus			Priabonian	33.3	33.3
16979		Eumys			Priabonian	33.3	33.3
16979		Paradjidaumo			Priabonian	33.3	33.3
16979		Aulolithomys			Priabonian	33.3	33.3
16979		Heliscomys			Priabonian	33.3	33.3
16979		Douglassciurus	?	Protosciurus	Priabonian	33.3	33.3
16981		Prosciurus			Priabonian	33.4	32.8
16981		Pseudocylindrodon			Priabonian	33.4	32.8
16981		Namatomys			Priabonian	35.3	33.2
16981		Centimanomys			Priabonian	33.6	33.6
16981		Paradjidaumo			Priabonian	33.6	33.6
16981		Adjidaumo			Priabonian	33.6	33.6
16981		Heliscomys			Priabonian	33.6	33.6
16981		Eumys			Priabonian	33.6	33.6
16981		Douglassciurus	?	Protosciurus	Priabonian	33.6	33.6
16982		Adjidaumo		Protadjidaumo	Priabonian	33.6	33.6
16983		Pseudocylindrodon		Pseudocylindrodon	Priabonian	33.6	33.6
16984		Paradjidaumo			Priabonian	33.6	33.6
16984		Adjidaumo		Protadjidaumo	Priabonian	33.6	33.6
16986		Ischyromys			Priabonian	33.6	33.6
16988		Ischyromys			Priabonian	33.6	33.6
16988		Cylindrodon			Priabonian	33.6	33.6
16988		Prosciurus			Priabonian	33.5	33.5
16988		Paradjidaumo			Priabonian	35.1	35.1
16988		Aulolithomys			Priabonian	35.1	35.1
16988		Pipestoneomys			Priabonian	35.1	35.1
16988		Ischyromys		Ischyromys	Priabonian	35.1	35.1
16988		Adjidaumo		Adjidaumo	Priabonian	35.1	35.1
16990		Pseudocylindrodon			Priabonian	35.1	35.1
16990		Ardynomys			Priabonian	34.1	33.4
16990		Ischyromys			Priabonian	34.1	33.4
16990		Paradjidaumo			Priabonian	35.1	33.1
16990		Paradjidaumo			Priabonian	35.1	33.1
16990		Heliscomys			Priabonian	33.6	33.5
16990		Cylindrodon		Cylindrodon	Priabonian	33.6	33.5
16991		Cylindrodon			Priabonian	33.6	33.5
16991		Centimanomys			Priabonian	35.1	33.2
16991		Paradjidaumo			Priabonian	35.1	33.2
16991		Paradjidaumo			Priabonian	35.1	33.2
16991		Yoderimys			Priabonian	35.3	33.4
17007		Adjidaumo			Priabonian	33.8	33.7
17007		Eutypomys			Priabonian	33.8	33.7
17007		Paradjidaumo		Paradjidaumo	Priabonian	33.8	33.7
17008		Paradjidaumo		Paradjidaumo		33.8	33.7
17009		Ischyromys			Priabonian	33.8	33.2
17009		Pseudocylindrodon			Priabonian	33.8	33.2
17009		Spurimus			Priabonian	33.8	33.2
17009		Prosciurus			Priabonian	33	32.9
17009		Prosciurus			Priabonian	33	32.9
17009		Heliscomys			Priabonian	33	32.9
17009		Pipestoneomys			Priabonian	33	32.9
17009		Griphomys			Priabonian	33	32.9
17009		Scottimus			Priabonian	33	32.9
17009		Cylindrodon		Cylindrodon	Priabonian	33	32.9
17010		Ischyromys			Priabonian	33	32.9
17010		Ischyromys			Priabonian	33	32.9
17010		Pseudocylindrodon			Priabonian	33	32.9
17010	n. gen.	Cylindrodon			Priabonian	33	32.9
17010		Prosciurus			Priabonian	34.3	34.3
17010		Namatomys			Priabonian	34.3	34.3
17010		Adjidaumo			Priabonian	33.7	33.6
17010		Aulolithomys			Priabonian	33.7	33.6
17010		Heliscomys			Priabonian	33.7	33.6
17010		Douglassciurus		Protosciurus	Priabonian	33.7	33.6
17014		Leptotomus			Priabonian	33.7	33.6
17014		Ischyromys			Priabonian	33.5	33.5
17014		Ischyromys			Priabonian	33.5	33.5
17014		Prosciurus			Priabonian	33.5	33.5
17014		Pseudocylindrodon			Priabonian	35.9	33.2
17014		Aulolithomys			Priabonian	33.4	33.4
17014		Centimanomys			Priabonian	33.4	33.4
17014		Namatomys			Priabonian	33.4	33.4
17014		Adjidaumo			Priabonian	39.5	21.7
17014		Adjidaumo			Priabonian	39.5	21.7
17014		Paradjidaumo			Priabonian	34.5	33.6
17014		Heliscomys			Priabonian	33.6	33.6
17014		Meliakrouniomys			Priabonian	33.6	33.6
17014		Agnotocastor			Priabonian	33.6	33.6
17014		Pipestoneomys			Priabonian	33.6	33.6
17014	?	Simimys			Priabonian	33.2	33.2
17014		Cylindrodon		Cylindrodon	Priabonian	33.2	33.2
17014		Paranamatomys		Cupressimus	Priabonian	33.2	33.2
17015		Mytonomys			Priabonian	33.2	33.2
17015		Jaywilsonomys			Priabonian	33.8	33.8
17015		Pseudocylindrodon			Priabonian	34.5	34.4
17016		Pseudocylindrodon			Priabonian	34.5	34.4
17016		Ardynomys			Priabonian	33.3	33.3
17016		Aulolithomys			Priabonian	33.4	33.4
17016		Eutypomys			Priabonian	33.9	33.4
17016		Pseudotomus		Manitsha	Priabonian	33.9	33.4
17016		Cylindrodon		Cylindrodon	Priabonian	33.4	33.4
17020		Cylindrodon			Priabonian	33.4	33.4
17020		Adjidaumo			Priabonian	33.4	33.4
17027		Paradjidaumo			Priabonian	33.4	33.4
17027		Pipestoneomys			Priabonian	33.4	33.4
17028		Ischyromys		Ischyromys	Priabonian	33.4	33.4
17028		Ischyromys		Ischyromys	Priabonian	33.4	33.4
17028		Ischyromys		Titanotheriomys	Priabonian	33.4	33.2
17028		Cylindrodon		Cylindrodon	Priabonian	33.4	33.2
17028		Eutypomys		Eutypomys	Priabonian	35.3	33.4
17031		Cylindrodon			Priabonian	35.1	33.2
17031		Ischyromys			Priabonian	35.1	33.2
17032		Jaywilsonomys			Priabonian	35.1	33.2
17033		Ischyromys			Priabonian	33.5	33.4
17033		Prosciurus			Priabonian	33.5	33.4
17033		Pseudocylindrodon			Priabonian	33.5	33.4
17033		Adjidaumo			Priabonian	33.5	33.4
17033		Adjidaumo			Priabonian	33.1	33.1
17033		Aulolithomys			Priabonian	33.1	33.1
17033		Paradjidaumo			Priabonian	36.8	0
17033		Agnotocastor			Priabonian	36.8	33
17033		Cylindrodon		Cylindrodon	Priabonian	33.1	33
17033		Zemiodontomys		Yoderimys	Priabonian	33.1	33
17039		Ischyromys			Bartonian	33.1	33
17039	cf.	Metanoiamys			Bartonian	33.1	33
17039		Protadjidaumo			Bartonian	33.1	33
17039	cf.	Paradjidaumo			Bartonian	33.1	33
17039	cf.	Griphomys			Bartonian	33.1	33
17039		Heliscomys			Bartonian	33.1	33
17039		Nonomys		Nonomys	Bartonian	32.4	32.3
17041		Ischyromys			Priabonian	32.4	32.3
17041		Ischyromys			Priabonian	32.4	32.3
17041		Paradjidaumo			Priabonian	32.4	32.3
17045		Adjidaumo			Priabonian	32.4	32.3
17045		Yoderimys			Priabonian	32.4	32.3
17045		Paradjidaumo		Paradjidaumo	Priabonian	32.4	32.3
17055		Eumys			Rupelian	32.4	32.3
17059		Prosciurus			Rupelian	32.4	32.3
17059		Cedromus		Prosciurus	Rupelian	32.4	32.3
17061		Eumys			Rupelian	32.4	32.3
17062		Ischyromys			Rupelian	32.4	32.3
17074		Prosciurus			Rupelian	18	17.5
17074		Paradjidaumo			Rupelian	36.3	32.3
17074		Eumys		Eumys	Rupelian	36.3	32.3
17075		Paradjidaumo		Paradjidaumo	Rupelian	36.3	32.3
17075		Scottimus		Eumys	Rupelian	36.3	32.3
17081		Prosciurus			Rupelian	36.3	32.3
17081		Ischyromys			Rupelian	36.3	32.3
17081		Paradjidaumo			Rupelian	36.3	32.3
17081		Eumys			Rupelian	36.3	32.3
17081		Cedromus			Rupelian	35.9	33.9
17081		Adjidaumo			Rupelian	34.1	33.4
17081		Heliscomys			Rupelian	33.2	32.8
17081		Agnotocastor			Rupelian	34.1	33.4
17081		Ecclesimus			Rupelian	33.4	33.4
17081		Wilsoneumys			Rupelian	33.4	33.4
17081		Scottimus		Eumys	Rupelian	33.4	33.4
17081	?	Ischyromys	?	Titanotheriomys	Rupelian	33.2	32.9
17082		Prosciurus			Rupelian	33.2	32.9
17082		Ischyromys			Rupelian	33.2	32.9
17082		Paradjidaumo			Rupelian	33.4	33.2
17082		Eumys			Rupelian	33.4	33.2
17082		Cedromus			Rupelian	33.2	32.9
17082		Pelycomys			Rupelian	33.2	32.9
17082		Diplolophus			Rupelian	33.2	32.9
17082		Scottimus		Eumys	Rupelian	33	32.8
17082		Ecclesimus		Heliscomys	Rupelian	33.2	33.2
17083		Eumys			Rupelian	33.2	33.2
17083		Cedromus			Rupelian	33.2	33.2
17086		Diplolophus			Rupelian	33	32.9
17086		Ischyromys		Ischyromys	Rupelian	33	32.9
17089		Ischyromys		Rodentia	Rupelian	33	32.9
17090		Ischyromys			Rupelian	33	32.9
17090		Pseudocylindrodon			Rupelian	33	32.8
17090		Pelycomys			Rupelian	33	32.8
17090		Prosciurus			Rupelian	33.2	32.8
17090	?	Prosciurus			Rupelian	34.1	33.4
17090	?	Sespemys			Rupelian	33.4	33.2
17090		Agnotocastor			Rupelian	33.9	33.9
17090		Adjidaumo			Rupelian	33.9	33.9
17090		Metadjidaumo			Rupelian	34.1	33.4
17090		Paradjidaumo			Rupelian	34.1	33.4
17090		Heliscomys			Rupelian	34.1	33.4
17090		Heliscomys			Rupelian	33.4	33.2
17090		Scottimus			Rupelian	33.4	33.2
17090		Scottimus			Rupelian	33.2	32.8
17090		Eumys			Rupelian	36.1	36
17090		Eumys			Rupelian	34.1	33.9
17090		Eumys			Rupelian	34.1	33.9
17090		Wilsoneumys			Rupelian	34.1	33.9
17092		Oligotheriomys			Rupelian	32.9	32.8
17094		Prosciurus			Rupelian	32.9	32.8
17094		Ischyromys			Rupelian	32.9	32.8
17094		Eutypomys			Rupelian	32.9	32.8
17094		Adjidaumo			Rupelian	32.9	32.8
17094		Paradjidaumo			Rupelian	32.9	32.8
17094		Eumys			Rupelian	32.9	32.8
17098		Paradjidaumo			Rupelian	32.9	32.8
17098		Ischyromys		Ischyromys	Rupelian	32.9	32.8
17100		Eumys			Rupelian	32.9	32.8
17100		Ischyromys			Rupelian	33	32.8
17101		Ischyromys			Rupelian	34.1	33.4
17101		Agnotocastor			Rupelian	33.2	32.8
17101		Oligotheriomys			Rupelian	33.2	32.8
17102		Prosciurus			Rupelian	32.8	32.8
17102		Ischyromys			Rupelian	32.8	32.8
17102		Eumys			Rupelian	32.8	32.8
17103		Ischyromys			Rupelian	32.8	32.8
17104		Scottimus			Rupelian	32.8	32.8
17104		Ischyromys		Ischyromys	Rupelian	32.8	32.8
17105		Scottimus			Rupelian	32.8	32.8
17105		Ischyromys		Ischyromys	Rupelian	32.8	32.8
17106		Scottimus			Rupelian	32.8	32.8
17106		Eumys			Rupelian	32.8	32.8
17106		Ischyromys		Ischyromys	Rupelian	33.6	33.4
17108		Ischyromys			Rupelian	33.2	32.8
17108		Prosciurus			Rupelian	34.1	33.4
17108		Cedromus			Rupelian	33.4	33.2
17108		Epeiromys			Rupelian	33.2	32.8
17108		Adjidaumo			Rupelian	34.1	34
17108		Paradjidaumo			Rupelian	34.1	33.4
17108		Diplolophus			Rupelian	33.2	32.8
17108		Heliscomys			Rupelian	34.1	34
17108	cf.	Heliscomys			Rupelian	33.2	32.8
17108		Eumys			Rupelian	33.2	32.8
17108		Scottimus			Rupelian	33.9	33.4
17108		Wilsoneumys			Rupelian	33.4	33.4
17109		Prosciurus			Rupelian	33.4	33.4
17109		Eumys		Eumys	Rupelian	33.4	33.4
17111		Prosciurus			Rupelian	33.4	33.4
17111		Eumys			Rupelian	33.2	32.9
17111		Paradjidaumo			Rupelian	33	32.8
17111		Adjidaumo			Rupelian	34.1	34
17111		Oligotheriomys		Eutypomys	Rupelian	34.1	33.4
17115		Eumys			Rupelian	34.1	33.4
17115		Eumys			Rupelian	33	32.9
17115		Ischyromys		Ischyromys	Rupelian	33	32.9
17115		Oligotheriomys		Eutypomys	Rupelian	33.2	33.2
17128		Eutypomys			Rupelian	33.4	33.4
17133		Ischyromys			Rupelian	33.4	33.4
17135		Adjidaumo			Rupelian	33.2	33.2
17135		Agnotocastor			Rupelian	33.2	33.2
17136	n. gen.	Manitsha			Rupelian	33.2	33.2
17136	?	Ischyromys			Rupelian	33.2	33.2
17137		Eumys			Rupelian	30.5	30.4
17138		Prosciurus			Rupelian	30.5	30.4
17138		Adjidaumo			Rupelian	30.5	30.4
17138		Heliscomys			Rupelian	32.9	32.9
17138		Eumys			Rupelian	32.9	32.9
17150		Prosciurus			Rupelian	32.9	32.9
17150		Apletotomeus			Rupelian	32.9	32.9
17150		Eumys			Rupelian	32.9	32.9
17150		Ischyromys		Ischyromys	Rupelian	32.9	32.9
17150		Eumys		Cricetodon	Rupelian	32.9	32.9
17153		Ischyromys			Rupelian	32.9	32.9
17154		Prosciurus			Rupelian	32.9	32.9
17154		Eumys		Eumys	Rupelian	32.9	32.9
17159		Paradjidaumo			Rupelian	32.9	32.9
17160		Oligospermophilus	?	Protosciurus	Rupelian	33.7	31.4
17162		Eutypomys			Rupelian	33.7	31.4
17162		Ischyromys		Ischyromys	Rupelian	33.7	31.4
17164		Ischyromys			Rupelian	29.5	28.9
17164		Agnotocastor			Rupelian	36.4	33.4
17164		Eutypomys			Rupelian	31.3	31.2
17164		Paradjidaumo			Rupelian	33.6	27.9
17164		Adjidaumo			Rupelian	32.2	32.1
17164		Heliscomys			Rupelian	33.1	33.1
17164		Eumys			Rupelian	33.1	33.1
17165		Ischyromys			Rupelian	33.1	33.1
17165		Heliscomys			Rupelian	33.1	33.1
17168		Eutypomys			Rupelian	33.1	33.1
17173		Prosciurus			Rupelian	33.1	33.1
17173		Ischyromys			Rupelian	33	33
17173		Eumys			Rupelian	33	33
17174		Prosciurus			Rupelian	33	33
17174		Ischyromys			Rupelian	32.4	32.3
17174		Eutypomys			Rupelian	32.4	32.3
17174		Eumys			Rupelian	32.4	32.3
17179		Ischyromys		Ischyromys	Rupelian	32.4	32.3
17179		Scottimus		Eumys	Rupelian	28.8	28.7
17182		Ischyromys			Rupelian	33.1	33
17186		Ischyromys		Ischyromys	Rupelian	33.1	33
17187		Adjidaumo			Rupelian	33.1	33
17187		Eumys			Rupelian	33.1	33
17187		Paradjidaumo			Rupelian	33.1	28.9
17187		Scottimus			Rupelian	33.1	27.7
17187		Ischyromys		Ischyromys	Rupelian	31.8	31.8
17188		Eumys			Rupelian	31.8	31.8
17188		Scottimus			Rupelian	31.8	31.8
17188		Ischyromys		Ischyromys	Rupelian	31.8	31.8
17189		Adjidaumo			Rupelian	31.8	31.8
17189		Eumys			Rupelian	31.4	31.4
17189		Leptoromys			Rupelian	31.4	31.4
17189		Paradjidaumo			Rupelian	31.4	31.4
17189		Pelycomys			Rupelian	31.4	31.4
17189		Haplomys			Rupelian	31.4	31.4
17189		Heliscomys		Heliscomys	Rupelian	37.7	31.4
17189		Ischyromys		Ischyromys	Rupelian	32.2	32.1
17190		Eumys			Rupelian	32.2	32.1
17190		Paradjidaumo			Rupelian	32.2	32.1
17190		Ischyromys		Ischyromys	Rupelian	32.2	32.1
17190		Dakotallomys		Dakotamys	Rupelian	32.2	32.1
17191		Ansomys		Pseudallomys	Rupelian	32.2	32.1
17198		Pelycomys			Rupelian	32.2	32.1
17198		Ischyromys			Rupelian	32.2	32.1
17198		Adjidaumo			Rupelian	32.2	32.1
17198		Paradjidaumo			Rupelian	32.2	28.4
17198		Heliscomys			Rupelian	31.8	31.8
17198		Agnotocastor			Rupelian	31.8	31.8
17198		Eumys			Rupelian	31.8	31.4
17198		Scottimus			Rupelian	31.8	31.4
17202		Adjidaumo			Rupelian	31.7	31.1
17202		Adjidaumo			Rupelian	32.8	31.1
17203		Ischyromys		Ischyromys	Rupelian	30	29.9
17207		Prosciurus		Orella	Rupelian	31.6	31.5
17210		Prosciurus			Rupelian	32	31.9
17211		Pelycomys			Rupelian	26.3	26
17211		Cedromus			Rupelian	23.1	23.1
17211		Adjidaumo			Rupelian	24	24
17212		Ischyromys			Rupelian	23.3	23.2
17212		Protosciurus			Rupelian	23.3	23.2
17212		Adjidaumo			Rupelian	23.3	23.2
17215		Adjidaumo			Rupelian	23.3	23.3
17215		Orelladjidaumo			Rupelian	28.3	25
17216		Ischyromys			Rupelian	26.3	24.4
17216		Prosciurus			Rupelian	29.3	26.2
17216		Protosciurus			Rupelian	25	24.9
17217		Adjidaumo			Rupelian	26.3	26.2
17220		Prosciurus			Rupelian	24.8	24.7
17220		Prosciurus			Rupelian	25.9	24.8
17220		Cedromus			Rupelian	25.9	24.8
17220		Adjidaumo			Rupelian	25.9	25.1
17221		Prosciurus			Rupelian	24.8	24.7
17221		Epeiromys			Rupelian	28.3	25
17221		Heliscomys			Rupelian	23.2	23.2
17221		Paradjidaumo			Rupelian	26.3	26.2
17222		Adjidaumo			Rupelian	26.3	26.2
17222		Diplolophus			Rupelian	26.3	26.2
17223		Ischyromys			Rupelian	26.3	26.2
17225		Ischyromys		Ischyromys	Rupelian	26.6	26.5
17226		Ischyromys		Ischyromys	Rupelian	26.6	26.5
17231		Adjidaumo			Rupelian	26.6	26.5
17231		Ischyromys		Ischyromys	Rupelian	26.6	26.5
17235		Prosciurus			Rupelian	26.6	26.5
17235		Oligospermophilus			Rupelian	26.6	26.5
17235		Ischyromys		Ischyromys	Rupelian	29	28.9
17236		Prosciurus			Rupelian	29	28.9
17236		Adjidaumo			Rupelian	29	28.9
17237		Adjidaumo			Rupelian	29.3	23.8
17238		Protosciurus			Rupelian	28.6	28.4
17239		Prosciurus			Rupelian	28.6	28.4
17239		Oligospermophilus			Rupelian	28.6	28.4
17239		Adjidaumo			Rupelian	28.3	28.2
17242		Prosciurus			Rupelian	28.3	28.2
17242		Prosciurus			Rupelian	28.3	28.2
17242		Pelycomys			Rupelian	26.3	26
17242		Campestrallomys			Rupelian	26.3	26
17242		Cedromus			Rupelian	25.1	24.7
17242		Heliscomys			Rupelian	25.1	24.7
17242		Heliscomys			Rupelian	25.1	24.7
17242		Ecclesimus			Rupelian	25.1	24.7
17242		Diplolophus			Rupelian	24.9	24.9
17242		Adjidaumo			Rupelian	24.9	24.9
17242	"	Namatomys			Rupelian	25.2	25.2
17242		Ischyromys		Ischyromys	Rupelian	25.2	25.2
17244		Ischyromys		Ischyromys	Rupelian	24.7	24.7
17247		Ischyromys		Ischyromys	Rupelian	24.7	24.7
17249		Ischyromys			Rupelian	24.7	24.7
17249		Prosciurus			Rupelian	24.7	24.7
17250		Prosciurus			Rupelian	24.7	24.7
17250		Campestrallomys			Rupelian	24.7	24.7
17250		Protosciurus			Rupelian	24.7	24.7
17250		Cedromus			Rupelian	24.7	24.7
17250		Heliscomys			Rupelian	24.7	24.7
17250		Heliscomys			Rupelian	24.7	24.7
17250		Heliscomys			Rupelian	24.7	24.7
17250	?	Tenudomys			Rupelian	24.7	24.7
17250		Ecclesimus			Rupelian	24.7	24.7
17250		Diplolophus			Rupelian	24.7	24.7
17250		Paradjidaumo			Rupelian	24.7	24.7
17250		Ischyromys		Ischyromys	Rupelian	24.7	24.7
17252		Prosciurus			Rupelian	24.7	24.7
17253		Ischyromys			Rupelian	24.7	24.7
17255		Ischyromys		Ischyromys	Rupelian	24.7	24.7
17256		Ischyromys		Ischyromys	Rupelian	24.7	24.7
17257		Ischyromys			Rupelian	24.7	24.7
17261		Adjidaumo			Rupelian	24.7	24.7
17264		Oligospermophilus			Rupelian	30.8	30.7
17266		Adjidaumo			Rupelian	30.8	30.7
17268		Adjidaumo			Rupelian	25.4	25.3
17268		Adjidaumo			Rupelian	25.4	25.3
17270		Prosciurus			Rupelian	25.4	25.3
17270		Adjidaumo			Rupelian	25.4	25.3
17271		Ischyromys		Ischyromys	Rupelian	25.4	25.3
17273		Pelycomys			Rupelian	25.4	25.3
17273		Prosciurus			Rupelian	25.2	25.2
17273		Prosciurus			Rupelian	25.2	25.2
17273		Apletotomeus			Rupelian	25.2	25.2
17273		Ischyromys		Ischyromys	Rupelian	26.3	26
17275		Ischyromys			Rupelian	26.3	26
17276		Prosciurus			Rupelian	25.9	25.7
17279		Ischyromys		Ischyromys	Rupelian	25.9	25.7
17282		Ischyromys		Ischyromys	Rupelian	25.9	25.7
17283		Ischyromys		Ischyromys	Rupelian	25.9	25.7
17287		Ischyromys			Rupelian	25.9	25.7
17287		Paradjidaumo			Rupelian	25.9	25.7
17295		Ischyromys			Rupelian	25.9	25.7
17297		Scottimus			Rupelian	24.8	24.7
17297		Ischyromys		Ischyromys	Rupelian	24.8	24.7
17301		Ischyromys			Rupelian	24.8	24.7
17301		Paradjidaumo			Rupelian	24.8	24.7
17301		Prosciurus			Rupelian	25.9	24.4
17301		Eumys		Eumys	Rupelian	25.9	24.4
17317		Agnotocastor			Rupelian	25.9	24.4
17317		Palaeocastor			Rupelian	25.9	24.4
17317		Adjidaumo			Rupelian	27.6	24.3
17318		Prosciurus			Rupelian	27.6	24.3
17318		Pelycomys			Rupelian	24.6	24.6
17318		Cedromus			Rupelian	24.6	24.6
17318		Adjidaumo			Rupelian	24.6	24.6
17318		Paradjidaumo			Rupelian	24.6	24.6
17318		Metadjidaumo			Rupelian	24.6	24.6
17318	"	Namatomys			Rupelian	24.6	24.6
17318		Heliscomys			Rupelian	26.3	26.2
17318		Heliscomys			Rupelian	26.3	26.2
17318		Heliscomys			Rupelian	26.3	26.2
17318		Eumys			Rupelian	26.3	26.2
17318		Scottimus		Eumys	Rupelian	26.3	26.2
17318		Wilsoneumys		Eumys	Rupelian	23.7	23.6
17320	?	Cedromus			Rupelian	24	23.2
17320		Eumys			Rupelian	24	23.2
17320	?	Paradjidaumo			Rupelian	23.3	23.2
17323		Kirkomys			Rupelian	24	23.2
[truncated: 13,002 more rows]
